# Supplementary material for: rac-1-(2-Amino­carbonyl-2-bromo­eth­yl)pyridinium bromide
Source: Acta Crystallogr Sect E Struct Rep Online. 2012 May 12;68(Pt 6):o1666. doi: 10.1107/S1600536812019721 (PMC3379263; doi:10.1107/S1600536812019721)
Supplement: Supplementary file 1 [file e-68-o1666-sup1.cif]

##############################################################################
#                                                                            #
# This CIF contains the data in a paper accepted for publication in          #
# Acta Crystallographica Section E. It conforms to the requirements of       #
# Notes for Authors for Acta Crystallographica Section E, and has been       #
# peer reviewed under the auspices of the IUCr Commission on Journals.       #
#                                                                            #
# Full details of the Crystallographic Information File format               #
# are given in the paper "The Crystallographic Information File (CIF):       #
# a New Standard Archive File for Crystallography" by S. R. Hall, F. H.      #
# Allen and I. D. Brown [Acta Cryst. (1991), A47, 655-685].                  #
#                                                                            #
# The current version of the core CIF dictionary is obtainable from          #
# ftp://ftp.iucr.org/pub/cif_core.dic.                                       #
#                                                                            #
# Software is freely available for graphical display of the structure(s)     #
# in this CIF. For information consult the CIF software page                 #
# http://www.iucr.org/resources/cif/software.                                #
#                                                                            #
# This file may be used for bona fide research purposes within the           #
# scientific community so long as proper attribution is given to the journal # 
# article from which it was obtained.                                        #
#                                                                            #
##############################################################################
data_I
_audit_creation_method     SHELXL-97
_chemical_name_systematic
;
<i>rac</i>-1-(2-Aminocarbonyl-2-bromoethyl)pyridinium bromide
;
_chemical_name_common     ?
_chemical_formula_moiety     'C8 H10 Br N2 O +, Br -'
_chemical_formula_sum     'C8 H10 Br2 N2 O'
_chemical_formula_iupac     'C8 H10 Br N2 O +, Br -'
_chemical_formula_weight     310.00
_chemical_melting_point     ?
_symmetry_cell_setting     monoclinic
_symmetry_space_group_name_H-M     'P 21/c'
_symmetry_space_group_name_Hall     '-P 2ybc '
loop_
    _symmetry_equiv_pos_as_xyz
    'x, y, z'
    '-x, y+1/2, -z+1/2'
    '-x, -y, -z'
    'x, -y-1/2, z-1/2'
_cell_length_a     8.6024(9)
_cell_length_b     16.1200(19)
_cell_length_c     9.5092(12)
_cell_angle_alpha     90.000
_cell_angle_beta     121.501(8)
_cell_angle_gamma     90.000
_cell_volume     1124.3(2)
_cell_formula_units_Z     4
_cell_measurement_reflns_used     42
_cell_measurement_theta_min     4
_cell_measurement_theta_max     25
_cell_measurement_temperature     296(2)
_exptl_crystal_description     'block'
_exptl_crystal_colour     'colourless'
_exptl_crystal_size_max     .14
_exptl_crystal_size_mid     .11
_exptl_crystal_size_min     .05
_exptl_crystal_density_diffrn     1.831
_exptl_crystal_density_meas     ?
_exptl_crystal_density_method     'not measured'
_exptl_crystal_F_000     600
_exptl_absorpt_coefficient_mu     7.176
_exptl_absorpt_correction_type     multi-scan
_exptl_absorpt_process_details     '(SADABS; Bruker, 2001)'
_exptl_absorpt_correction_T_min     0.85
_exptl_absorpt_correction_T_max     0.96
_exptl_special_details     ?
_diffrn_ambient_temperature     296(2)
_diffrn_radiation_type     MoK\a
_diffrn_radiation_wavelength     0.71073
_diffrn_radiation_source     'fine-focus sealed tube'
_diffrn_radiation_monochromator     graphite
_diffrn_measurement_device_type     'Bruker SMART APEX CCD area-detector'
_diffrn_measurement_method     '\w/2\q'
_diffrn_detector_area_resol_mean     ?
_diffrn_reflns_number     10331
_diffrn_reflns_av_R_equivalents     0.1061
_diffrn_reflns_av_sigmaI/netI     0.0800
_diffrn_reflns_theta_min     2.53
_diffrn_reflns_theta_max     26.33
_diffrn_reflns_theta_full     26.33
_diffrn_measured_fraction_theta_max     0.984
_diffrn_measured_fraction_theta_full     0.984
_diffrn_reflns_limit_h_min     -10
_diffrn_reflns_limit_h_max     10
_diffrn_reflns_limit_k_min     -19
_diffrn_reflns_limit_k_max     18
_diffrn_reflns_limit_l_min     -11
_diffrn_reflns_limit_l_max     11
_diffrn_standards_number     ?
_diffrn_standards_interval_count     ?
_diffrn_standards_interval_time     ?
_diffrn_standards_decay_%     ?
_refine_special_details
;
Refinement of <i>F</i>^2^ against ALL reflections. The weighted <i>R</i>-factor
<i>wR</i> and goodness of fit <i>S</i> are based on <i>F</i>^2^, conventional
<i>R</i>-factors <i>R</i> are based on <i>F</i>, with <i>F</i> set to zero for
negative <i>F</i>^2^. The threshold expression of <i>F</i>^2^ >
\s(<i>F</i>^2^) is used only for calculating <i>R</i>-factors(gt) <i>etc</i>.
and is not relevant to the choice of reflections for refinement.
<i>R</i>-factors based on <i>F</i>^2^ are statistically about twice as large
as those based on <i>F</i>, and <i>R</i>- factors based on ALL data will be
even larger.
;
_reflns_number_total     2252
_reflns_number_gt     1442
_reflns_threshold_expression     I>2sigma(I)
_refine_ls_structure_factor_coef     Fsqd
_refine_ls_matrix_type     full
_refine_ls_R_factor_all     0.0741
_refine_ls_R_factor_gt     0.0444
_refine_ls_wR_factor_gt     0.1230
_refine_ls_wR_factor_ref     0.1294
_refine_ls_goodness_of_fit_ref     0.997
_refine_ls_restrained_S_all     0.997
_refine_ls_number_reflns     2252
_refine_ls_number_parameters     118
_refine_ls_number_restraints     0
_refine_ls_hydrogen_treatment     constr
_refine_ls_weighting_scheme     calc
_refine_ls_weighting_details
         'calc w=1/[\s^2^(Fo^2^)+(0.0659P)^2^+0.0000P] where P=(Fo^2^+2Fc^2^)/3'
_atom_sites_solution_hydrogens     geom
_atom_sites_solution_primary     direct
_atom_sites_solution_secondary     difmap
_refine_ls_shift/su_max     0.000
_refine_ls_shift/su_mean     0.000
_refine_diff_density_max     0.962
_refine_diff_density_min     -0.564
_refine_ls_extinction_method     none
_refine_ls_extinction_coef     ?
loop_
    _atom_type_symbol
    _atom_type_description
    _atom_type_scat_dispersion_real
    _atom_type_scat_dispersion_imag
    _atom_type_scat_source
    'C' 'C' 0.0033 0.0016
                         'International Tables Vol C Tables 4.2.6.8 and 6.1.1.4'
    'H' 'H' 0.0000 0.0000
                         'International Tables Vol C Tables 4.2.6.8 and 6.1.1.4'
    'Br' 'Br' -0.2901 2.4595
                         'International Tables Vol C Tables 4.2.6.8 and 6.1.1.4'
    'N' 'N' 0.0061 0.0033
                         'International Tables Vol C Tables 4.2.6.8 and 6.1.1.4'
    'O' 'O' 0.0106 0.0060
                         'International Tables Vol C Tables 4.2.6.8 and 6.1.1.4'
_computing_data_collection     'SMART (Bruker, 2001)'
_computing_cell_refinement     'SAINT (Bruker, 2001)'
_computing_data_reduction     'SAINT (Bruker, 2001)'
_computing_structure_solution     'SHELXS97 (Sheldrick, 2008)'
_computing_structure_refinement     'SHELXL97 (Sheldrick, 2008)'
_computing_molecular_graphics
              'SHELXTL (Sheldrick, 2008) and ORTEPIII (Burnett & Johnson, 1996)'
_computing_publication_material     'SHELXTL (Sheldrick, 2008)'
loop_
    _atom_site_type_symbol
    _atom_site_label
    _atom_site_fract_x
    _atom_site_fract_y
    _atom_site_fract_z
    _atom_site_U_iso_or_equiv
    _atom_site_adp_type
    _atom_site_calc_flag
    _atom_site_refinement_flags
    _atom_site_occupancy
    _atom_site_symmetry_multiplicity
    _atom_site_disorder_assembly
    _atom_site_disorder_group
    Br Br1 0.23648(10) 0.06295(5) 0.72065(9) 0.0538(3) Uani d . 1 1 . .
    O O1 0.3105(6) 0.2759(3) 0.8640(6) 0.0652(15) Uani d . 1 1 . .
    N N1 0.6197(6) 0.1137(3) 0.7616(6) 0.0384(12) Uani d . 1 1 . .
    N N2 0.0498(7) 0.2553(4) 0.6168(7) 0.0661(18) Uani d . 1 1 . .
    H H2A -0.0084 0.2935 0.6335 0.079 Uiso d R 1 1 . .
    H H2B -0.0038 0.2274 0.5263 0.079 Uiso d R 1 1 . .
    C C1 0.3180(8) 0.1706(4) 0.6882(7) 0.0357(14) Uani d . 1 1 . .
    H H1 0.2813 0.1761 0.5722 0.043 Uiso calc R 1 1 . .
    C C2 0.2227(9) 0.2392(4) 0.7308(8) 0.0460(16) Uani d . 1 1 . .
    C C3 0.5231(8) 0.1790(4) 0.7954(7) 0.0408(15) Uani d . 1 1 . .
    H H3A 0.5591 0.2329 0.7764 0.049 Uiso calc R 1 1 . .
    H H3B 0.5590 0.1762 0.9104 0.049 Uiso calc R 1 1 . .
    C C4 0.6778(10) 0.0453(4) 0.8562(8) 0.0487(17) Uani d . 1 1 . .
    H H4 0.6589 0.0398 0.9435 0.058 Uiso calc R 1 1 . .
    C C5 0.7646(11) -0.0161(5) 0.8247(9) 0.061(2) Uani d . 1 1 . .
    H H5 0.8030 -0.0639 0.8891 0.073 Uiso calc R 1 1 . .
    C C6 0.7945(10) -0.0071(5) 0.6982(10) 0.061(2) Uani d . 1 1 . .
    H H6 0.8561 -0.0482 0.6778 0.073 Uiso calc R 1 1 . .
    C C7 0.7336(10) 0.0633(4) 0.6000(9) 0.0541(18) Uani d . 1 1 . .
    H H7 0.7516 0.0698 0.5123 0.065 Uiso calc R 1 1 . .
    C C8 0.6458(8) 0.1229(4) 0.6362(8) 0.0432(15) Uani d . 1 1 . .
    H H8 0.6038 0.1707 0.5720 0.052 Uiso calc R 1 1 . .
    Br Br2 0.79943(9) 0.35088(4) 0.75292(7) 0.0465(3) Uani d . 1 1 . .
loop_
    _atom_site_aniso_label
    _atom_site_aniso_U_11
    _atom_site_aniso_U_22
    _atom_site_aniso_U_33
    _atom_site_aniso_U_12
    _atom_site_aniso_U_13
    _atom_site_aniso_U_23
    Br1 0.0548(5) 0.0502(5) 0.0573(5) -0.0118(3) 0.0299(4) -0.0013(3)
    O1 0.047(3) 0.087(4) 0.050(3) 0.002(3) 0.018(3) -0.035(3)
    N1 0.038(3) 0.039(3) 0.038(3) 0.002(2) 0.020(3) -0.003(2)
    N2 0.045(4) 0.079(4) 0.054(4) 0.019(3) 0.012(3) -0.027(3)
    C1 0.044(4) 0.038(3) 0.027(3) 0.001(3) 0.020(3) -0.001(2)
    C2 0.049(5) 0.050(4) 0.041(4) -0.002(3) 0.025(4) -0.005(3)
    C3 0.040(4) 0.040(4) 0.044(3) -0.001(3) 0.022(3) -0.003(3)
    C4 0.059(5) 0.046(4) 0.041(4) 0.008(3) 0.026(4) 0.006(3)
    C5 0.068(5) 0.051(5) 0.057(4) 0.018(4) 0.028(4) 0.010(4)
    C6 0.045(4) 0.064(5) 0.067(5) 0.010(4) 0.024(4) -0.016(4)
    C7 0.051(5) 0.064(5) 0.053(4) 0.001(4) 0.032(4) -0.001(4)
    C8 0.039(4) 0.047(4) 0.043(4) 0.000(3) 0.020(3) 0.004(3)
    Br2 0.0511(5) 0.0474(4) 0.0384(4) 0.0015(3) 0.0216(3) -0.0004(3)
_geom_special_details
;
All e.s.d.'s (except the e.s.d. in the dihedral angle between two l.s. planes)
are estimated using the full covariance matrix. The cell e.s.d.'s are taken
into account individually in the estimation of e.s.d.'s in distances, angles
and torsion angles; correlations between e.s.d.'s in cell parameters are only
used when they are defined by crystal symmetry. An approximate (isotropic)
treatment of cell e.s.d.'s is used for estimating e.s.d.'s involving l.s.
planes.
;
loop_
    _geom_bond_atom_site_label_1
    _geom_bond_atom_site_label_2
    _geom_bond_site_symmetry_2
    _geom_bond_distance
    _geom_bond_publ_flag
    Br1 C1 . 1.956(6) ?
    O1 C2 . 1.235(7) ?
    N1 C8 . 1.333(7) ?
    N1 C4 . 1.343(8) ?
    N1 C3 . 1.477(7) ?
    N2 C2 . 1.330(8) ?
    N2 H2A . 0.8599 ?
    N2 H2B . 0.8601 ?
    C1 C3 . 1.513(8) ?
    C1 C2 . 1.550(9) ?
    C1 H1 . 0.9800 ?
    C3 H3A . 0.9700 ?
    C3 H3B . 0.9700 ?
    C4 C5 . 1.364(9) ?
    C4 H4 . 0.9300 ?
    C5 C6 . 1.363(10) ?
    C5 H5 . 0.9300 ?
    C6 C7 . 1.386(10) ?
    C6 H6 . 0.9300 ?
    C7 C8 . 1.373(9) ?
    C7 H7 . 0.9300 ?
    C8 H8 . 0.9300 ?
loop_
    _geom_angle_atom_site_label_1
    _geom_angle_atom_site_label_2
    _geom_angle_atom_site_label_3
    _geom_angle_site_symmetry_1
    _geom_angle_site_symmetry_3
    _geom_angle
    _geom_angle_publ_flag
    C8 N1 C4 . . 120.9(5) ?
    C8 N1 C3 . . 119.4(5) ?
    C4 N1 C3 . . 119.7(5) ?
    C2 N2 H2A . . 120.0 ?
    C2 N2 H2B . . 120.0 ?
    H2A N2 H2B . . 120.0 ?
    C3 C1 C2 . . 110.5(5) ?
    C3 C1 Br1 . . 111.2(4) ?
    C2 C1 Br1 . . 108.0(4) ?
    C3 C1 H1 . . 109.1 ?
    C2 C1 H1 . . 109.1 ?
    Br1 C1 H1 . . 109.1 ?
    O1 C2 N2 . . 124.5(6) ?
    O1 C2 C1 . . 119.0(6) ?
    N2 C2 C1 . . 116.4(5) ?
    N1 C3 C1 . . 112.3(5) ?
    N1 C3 H3A . . 109.1 ?
    C1 C3 H3A . . 109.1 ?
    N1 C3 H3B . . 109.1 ?
    C1 C3 H3B . . 109.1 ?
    H3A C3 H3B . . 107.9 ?
    N1 C4 C5 . . 120.3(6) ?
    N1 C4 H4 . . 119.9 ?
    C5 C4 H4 . . 119.9 ?
    C4 C5 C6 . . 119.5(7) ?
    C4 C5 H5 . . 120.2 ?
    C6 C5 H5 . . 120.2 ?
    C5 C6 C7 . . 120.2(7) ?
    C5 C6 H6 . . 119.9 ?
    C7 C6 H6 . . 119.9 ?
    C8 C7 C6 . . 117.9(6) ?
    C8 C7 H7 . . 121.1 ?
    C6 C7 H7 . . 121.1 ?
    N1 C8 C7 . . 121.2(6) ?
    N1 C8 H8 . . 119.4 ?
    C7 C8 H8 . . 119.4 ?
loop_
    _geom_torsion_atom_site_label_1
    _geom_torsion_atom_site_label_2
    _geom_torsion_atom_site_label_3
    _geom_torsion_atom_site_label_4
    _geom_torsion_site_symmetry_1
    _geom_torsion_site_symmetry_2
    _geom_torsion_site_symmetry_3
    _geom_torsion_site_symmetry_4
    _geom_torsion
    _geom_torsion_publ_flag
    C3 C1 C2 O1 . . . . -18.5(8) ?
    Br1 C1 C2 O1 . . . . 103.3(6) ?
    C3 C1 C2 N2 . . . . 160.2(6) ?
    Br1 C1 C2 N2 . . . . -78.1(6) ?
    C8 N1 C3 C1 . . . . 83.1(7) ?
    C4 N1 C3 C1 . . . . -96.1(7) ?
    C2 C1 C3 N1 . . . . 178.7(5) ?
    Br1 C1 C3 N1 . . . . 58.8(6) ?
    C8 N1 C4 C5 . . . . -0.2(10) ?
    C3 N1 C4 C5 . . . . 178.9(6) ?
    N1 C4 C5 C6 . . . . 1.1(11) ?
    C4 C5 C6 C7 . . . . -1.5(12) ?
    C5 C6 C7 C8 . . . . 1.0(11) ?
    C4 N1 C8 C7 . . . . -0.3(9) ?
    C3 N1 C8 C7 . . . . -179.4(6) ?
    C6 C7 C8 N1 . . . . -0.1(10) ?
loop_
    _geom_hbond_atom_site_label_D
    _geom_hbond_atom_site_label_H
    _geom_hbond_atom_site_label_A
    _geom_hbond_site_symmetry_A
    _geom_hbond_distance_DH
    _geom_hbond_distance_HA
    _geom_hbond_distance_DA
    _geom_hbond_angle_DHA
    N2 H2A Br2 1_455 0.86 2.62 3.406(7) 154
    N2 H2B Br2 4_465 0.86 2.57 3.428(6) 173
_iucr_refine_instructions_details
;
TITL fe316 in P2(1)/n            New: P21/c
CELL  0.71073    8.6024   16.1200    9.5092    90.000   121.501    90.000
ZERR  4           0.0009    0.0019    0.0012     0.000     0.008     0.000
LATT   1
SYMM             - X ,    0.50000 + Y ,    0.50000 - Z
SFAC  C  H Br  N  O
UNIT    32   40   8   8   4
TEMP    23
L.S. 15
FMAP 2
PLAN -20
ACTA
BOND $H
CONF
WGHT    0.065900
FVAR       0.11130
BR1   3    0.236484    0.062946    0.720650    11.00000    0.05479    0.05024 =
         0.05730   -0.00128    0.02988   -0.01183
O1    5    0.310523    0.275894    0.864018    11.00000    0.04744    0.08690 =
         0.05026   -0.03515    0.01778    0.00182
N1    4    0.619658    0.113666    0.761639    11.00000    0.03814    0.03880 =
         0.03821   -0.00297    0.01992    0.00167
N2    4    0.049799    0.255290    0.616761    11.00000    0.04469    0.07923 =
         0.05408   -0.02683    0.01160    0.01874
AFIX   3
H2A   2   -0.008361    0.293550    0.633531    11.00000   -1.20000
H2B   2   -0.003821    0.227430    0.526301    11.00000   -1.20000
AFIX   0
C1    1    0.318009    0.170642    0.688201    11.00000    0.04424    0.03752 =
         0.02700   -0.00079    0.01975    0.00119
AFIX  13
H1    2    0.281335    0.176122    0.572202    11.00000   -1.20000
AFIX   0
C2    1    0.222671    0.239182    0.730753    11.00000    0.04901    0.04961 =
         0.04149   -0.00477    0.02509   -0.00171
C3    1    0.523084    0.179041    0.795391    11.00000    0.03989    0.03974 =
         0.04365   -0.00345    0.02250   -0.00073
AFIX  23
H3A   2    0.559074    0.232912    0.776417    11.00000   -1.20000
H3B   2    0.559020    0.176246    0.910431    11.00000   -1.20000
AFIX   0
C4    1    0.677815    0.045298    0.856204    11.00000    0.05914    0.04596 =
         0.04086    0.00594    0.02613    0.00820
AFIX  43
H4    2    0.658870    0.039808    0.943502    11.00000   -1.20000
AFIX   0
C5    1    0.764595   -0.016142    0.824695    11.00000    0.06784    0.05099 =
         0.05677    0.01018    0.02762    0.01815
AFIX  43
H5    2    0.803044   -0.063889    0.889065    11.00000   -1.20000
AFIX   0
C6    1    0.794544   -0.007058    0.698230    11.00000    0.04469    0.06386 =
         0.06660   -0.01560    0.02376    0.00975
AFIX  43
H6    2    0.856090   -0.048181    0.677809    11.00000   -1.20000
AFIX   0
C7    1    0.733582    0.063259    0.599967    11.00000    0.05133    0.06424 =
         0.05326   -0.00119    0.03182    0.00140
AFIX  43
H7    2    0.751554    0.069822    0.512291    11.00000   -1.20000
AFIX   0
C8    1    0.645789    0.122942    0.636179    11.00000    0.03897    0.04689 =
         0.04257    0.00399    0.02050   -0.00040
AFIX  43
H8    2    0.603819    0.170687    0.572003    11.00000   -1.20000
AFIX   0
BR2   3    0.799430    0.350885    0.752923    11.00000    0.05107    0.04745 =
         0.03838   -0.00044    0.02156    0.00148
HKLF 4 1  1.0000  0.0000  0.0000  0.0000 -1.0000  0.0000 -1.0000  0.0000 -1.0000
REM  fe316 in P2(1)/n            New: P21/c
REM R1 =  0.0444 for   1442 Fo > 4sig(Fo)  and  0.0741 for all   2252 data
REM    118 parameters refined using      0 restraints
END
;
data_global
_journal_date_recd_electronic     2012-04-25
_journal_date_accepted     2012-05-02
_journal_name_full     'Acta Crystallographica, Section E'
_journal_year     2012
_journal_volume     68
_journal_issue      6
_journal_page_first     o1666
_journal_page_last     o1666
_journal_paper_category     QO
_journal_paper_doi     10.1107/S1600536812019721
_journal_coeditor_code     FJ2549
_publ_contact_author_name     'Robert K\"oppen'
_publ_contact_author_address
;
BAM Federal Institute for Materials Research and Testing
Department Analytical Chemistry
Reference Materials
Richard-Willst\"atter-Strasse 11
D-12489 Berlin-Adlershof
Germany
;
_publ_contact_author_email     'robert.koeppen@bam.de'
_publ_contact_author_fax     ?
_publ_contact_author_phone     ?
_publ_section_title
;
<i>rac</i>-1-(2-Aminocarbonyl-2-bromoethyl)pyridinium bromide
;
loop_
    _publ_author_name
    _publ_author_footnote
    _publ_author_address
    'K\"oppen, Robert' .
;
BAM Federal Institute for Materials Research and Testing
Department of Analytical Chemistry
Reference Materials
Richard-Willst\"atter-Strasse 11
D-12489 Berlin-Adlershof
Germany
;
    'Emmerling, Franziska' .
;
BAM Federal Institute for Materials Research and Testing
Department of Analytical Chemistry
Reference Materials
Richard-Willst\"atter-Strasse 11
D-12489 Berlin-Adlershof
Germany
;
    'Koch, Matthias' .
;
BAM Federal Institute for Materials Research and Testing
Department of Analytical Chemistry
Reference Materials
Richard-Willst\"atter-Strasse 11
D-12489 Berlin-Adlershof
Germany
;
