# Supplementary material for: rac-1-(2-Amino­carbonyl-2-bromo­eth­yl)pyridinium bromide
Source: Acta Crystallogr Sect E Struct Rep Online. 2012 May 12;68(Pt 6):o1666. doi: 10.1107/S1600536812019721 (PMC3379263; doi:10.1107/S1600536812019721)
Supplement: Supplementary file 2 [file e-68-o1666-Isup2.hkl]

# 
# h,k,l, Fc-squared, Fo-squared, sigma(Fo-squared) and status flag 
# 
data_I
_shelx_title ' fe316 in P2(1)/n            New: P21/c' 
_shelx_refln_list_code          4 
_shelx_F_calc_maximum      313.89 
_exptl_crystal_F_000       600.00 
_reflns_d_resolution_high  0.8011 
 
loop_ 
 _symmetry_equiv_pos_as_xyz 
 'x, y, z' 
 '-x, y+1/2, -z+1/2' 
 '-x, -y, -z' 
 'x, -y-1/2, z-1/2' 
 
_cell_length_a     8.6024 
_cell_length_b    16.1200 
_cell_length_c     9.5092 
_cell_angle_alpha  90.000 
_cell_angle_beta  121.501 
_cell_angle_gamma  90.000 
 
_shelx_F_squared_multiplier     1.000 
 
loop_ 
 _refln_index_h 
 _refln_index_k 
 _refln_index_l 
 _refln_F_squared_calc 
 _refln_F_squared_meas 
 _refln_F_squared_sigma 
 _refln_observed_status 
   1   0   0       14.06      996.95     33.90 o 
   2   0   0    75222.98    83851.28   7518.62 o 
   3   0   0     2512.74     2381.66    391.89 o 
   4   0   0    11304.26     9516.21   1188.58 o 
   5   0   0     5572.58     4751.14    530.61 o 
   6   0   0      252.72      351.49     69.61 o 
   7   0   0     2664.73     2863.48    182.84 o 
   8   0   0       13.31        5.43     82.55 o 
   9   0   0      199.37      292.22    139.65 o 
   1   1   0      241.18      439.07     12.29 o 
   2   1   0      192.22      241.82     26.05 o 
   3   1   0      264.33      270.41     19.73 o 
   4   1   0     5127.32     4333.16    299.44 o 
   5   1   0      627.02      616.38     56.52 o 
   6   1   0      553.54      657.73     53.96 o 
   7   1   0      214.77      294.71     55.88 o 
   8   1   0       49.90       60.41     57.13 o 
   9   1   0       59.13      132.00     93.03 o 
   0   2   0      786.90      902.50     39.56 o 
   1   2   0       43.60       78.45      8.22 o 
   2   2   0     9134.21    10043.51    557.74 o 
   3   2   0      157.95      158.57     14.35 o 
   4   2   0     1242.19     1001.74     75.75 o 
   5   2   0       89.71       94.92     21.92 o 
   6   2   0     1089.10     1125.35     67.11 o 
   7   2   0        7.56       15.36     50.56 o 
   8   2   0      392.04      439.82     68.63 o 
   9   2   0       21.79       22.05     85.26 o 
   1   3   0      363.40      507.94     31.56 o 
   2   3   0     1342.69     1590.84     67.36 o 
   3   3   0     3204.49     3093.96    172.89 o 
   4   3   0      956.91      918.38     56.18 o 
   5   3   0     1966.01     1667.30    127.47 o 
   6   3   0        3.92      -25.35     39.29 o 
   7   3   0      776.11      833.01     67.12 o 
   8   3   0       61.23       45.12     70.21 o 
   9   3   0      117.32      210.73    102.57 o 
   0   4   0     1990.96     2716.10    153.38 o 
   1   4   0      437.39      482.15     21.65 o 
   2   4   0     1456.90     1778.75     60.05 o 
   3   4   0     2330.81     2270.10     95.80 o 
   4   4   0      221.95      224.88     18.99 o 
   5   4   0     2086.64     1862.52    124.00 o 
   6   4   0      216.83      252.11     49.00 o 
   7   4   0      389.36      417.55     59.09 o 
   8   4   0       40.31       89.00     82.50 o 
   1   5   0    45052.83    47290.10   1975.38 o 
   2   5   0     5979.40     6660.33    256.83 o 
   3   5   0    10225.38     9984.05    438.73 o 
   4   5   0     7039.42     6440.60    322.50 o 
   5   5   0     2372.20     2169.36    120.63 o 
   6   5   0     3824.14     3802.10    227.33 o 
   7   5   0       17.02      -16.15     49.02 o 
   8   5   0      541.51      732.57    109.31 o 
   0   6   0        1.86       10.87     15.08 o 
   1   6   0       33.35       38.12     12.57 o 
   2   6   0       16.01       22.28     17.92 o 
   3   6   0     2405.44     2334.78     86.85 o 
   4   6   0      408.12      424.65     27.34 o 
   5   6   0      331.66      328.18     29.28 o 
   6   6   0     1105.37     1249.85     69.92 o 
   7   6   0       41.71       23.64     48.44 o 
   8   6   0      372.94      431.45     95.61 o 
   1   7   0      146.53      135.59     15.74 o 
   2   7   0      708.60      804.94     34.00 o 
   3   7   0      152.91      139.25     25.69 o 
   4   7   0       91.30      115.24     23.78 o 
   5   7   0        4.25       15.55     24.24 o 
   6   7   0        5.28        5.53     36.41 o 
   7   7   0      370.53      406.80     62.37 o 
   8   7   0        4.65        2.42    110.59 o 
   0   8   0     1047.00      972.64     52.54 o 
   1   8   0      267.13      287.48     29.05 o 
   2   8   0     2005.10     2079.26     98.74 o 
   3   8   0        2.42       -8.06     24.06 o 
   4   8   0     2460.92     2339.57     62.37 o 
   5   8   0      309.20      341.98     32.52 o 
   6   8   0      659.89      752.76     70.59 o 
   7   8   0       18.42        4.34     84.44 o 
   8   8   0      213.66      302.72    147.73 o 
   1   9   0     5404.08     5078.46    197.15 o 
   2   9   0      625.26      645.83     36.74 o 
   3   9   0     1646.26     1800.41     67.61 o 
   4   9   0     1858.71     1743.82     83.33 o 
   5   9   0       29.27       -9.42     27.34 o 
   6   9   0      871.41      861.45     82.96 o 
   7   9   0       39.16      -17.76    108.98 o 
   8   9   0      163.81      301.91    150.95 o 
   0  10   0    13688.72    12417.25    584.08 o 
   1  10   0      781.17      746.77     34.17 o 
   2  10   0     8007.39     8526.47    407.75 o 
   3  10   0     1283.94     1352.67     66.63 o 
   4  10   0     2169.74     2146.63    133.30 o 
   5  10   0      971.76     1058.95     66.05 o 
   6  10   0       90.68      125.39     58.10 o 
   7  10   0      278.31      295.45    133.20 o 
   1  11   0      216.73      194.83     24.95 o 
   2  11   0      502.44      572.59     40.00 o 
   3  11   0       25.45       12.91     31.50 o 
   4  11   0      377.88      446.35     42.59 o 
   5  11   0      238.20      291.14     46.47 o 
   6  11   0        4.86       21.84     63.29 o 
   7  11   0      267.58      282.54    134.81 o 
   0  12   0      389.85      359.75     41.05 o 
   1  12   0      197.25      204.32     26.63 o 
   2  12   0      100.10      134.82     33.97 o 
   3  12   0      615.81      652.30     46.20 o 
   4  12   0      219.77      198.51     41.82 o 
   5  12   0      185.27      232.36     48.88 o 
   6  12   0        1.47      -43.77     71.59 o 
   7  12   0       68.65       55.70    127.54 o 
   1  13   0       39.50       59.69     32.65 o 
   2  13   0       17.78       44.46     34.30 o 
   3  13   0      196.85      247.46     41.58 o 
   4  13   0        4.76       -0.44     39.17 o 
   5  13   0      346.71      380.00     59.03 o 
   6  13   0       19.77       25.12     79.86 o 
   0  14   0     2333.45     2572.45    222.80 o 
   1  14   0      470.82      595.44     51.85 o 
   2  14   0     2954.04     3390.60    185.91 o 
   3  14   0     1245.44     1349.10     63.44 o 
   4  14   0      630.81      646.74     59.96 o 
   5  14   0      845.17      801.06     72.17 o 
   6  14   0       43.00      -36.33     78.77 o 
   1  15   0      984.07     1030.10     83.22 o 
   2  15   0      678.79      682.58     57.72 o 
   3  15   0      669.75      694.32     61.49 o 
   4  15   0      360.57      443.21     64.49 o 
   5  15   0       95.79       71.60     57.36 o 
   6  15   0      132.48      184.05    122.70 o 
   0  16   0      242.36      290.65    121.49 o 
   1  16   0       33.83       60.23     65.23 o 
   2  16   0       71.66       90.33     66.22 o 
   3  16   0       51.25       27.22     48.54 o 
   4  16   0      191.20      216.55     63.35 o 
   5  16   0       10.40       61.78     62.52 o 
   1  17   0      302.14      369.91     78.65 o 
   2  17   0       72.06        6.75     66.02 o 
   3  17   0      117.03      142.28     72.01 o 
   4  17   0      123.61       86.28     63.37 o 
   0  18   0      151.78      140.86    113.85 o 
   1  18   0       53.50      174.07     80.97 o 
   2  18   0       86.77       64.40     76.20 o 
   3  18   0       79.13       38.43     73.56 o 
   1  19   0      943.35      932.07    150.12 o 
   2  19   0      148.18      114.72     84.29 o 
  -9   1   1        0.21       -5.20     86.46 o 
  -8   1   1      179.22      264.84     87.58 o 
  -7   1   1      201.69      236.22     51.14 o 
  -6   1   1      845.99      782.84     77.69 o 
  -5   1   1     3083.84     2670.60    208.35 o 
  -4   1   1     2124.95     1897.17    135.35 o 
  -3   1   1    12602.67    11905.80    496.39 o 
  -2   1   1     2213.70     2503.28     56.50 o 
  -1   1   1    11526.68    13807.03    281.09 o 
   0   1   1     1350.75     1655.11     78.68 o 
   1   1   1     9482.66    12365.29    470.17 o 
   2   1   1     9499.64    11453.15    265.06 o 
   3   1   1     8354.42     8972.79    168.71 o 
   4   1   1     3728.27     3389.07    230.79 o 
   5   1   1     1204.78     1193.17     65.09 o 
   6   1   1     1126.73     1277.48     71.90 o 
   7   1   1       27.48       -3.88     52.39 o 
   8   1   1      203.79      220.19     68.98 o 
  -9   2   1        4.89      -29.31     83.89 o 
  -8   2   1     1222.22     1533.23    132.07 o 
  -7   2   1       37.37        3.77     47.78 o 
  -6   2   1      955.11      910.51     75.66 o 
  -5   2   1     2051.46     1864.59    123.95 o 
  -4   2   1      217.62      216.20     17.44 o 
  -3   2   1     7678.31     7684.53    333.39 o 
  -2   2   1       97.74      151.05     12.14 o 
  -1   2   1     9150.12    10479.17    309.44 o 
   0   2   1     2126.30     2263.35     72.01 o 
   1   2   1     4604.57     6265.74    206.26 o 
   2   2   1       43.14       74.86     11.31 o 
   3   2   1     3247.90     3299.11    149.21 o 
   4   2   1      122.71      126.90     23.97 o 
   5   2   1      819.12      881.32     55.15 o 
   6   2   1      689.17      788.89     60.50 o 
   7   2   1       46.94       17.28     53.41 o 
   8   2   1      490.78      531.69     76.02 o 
  -9   3   1      462.79      590.43    112.50 o 
  -8   3   1      171.24      177.55     80.08 o 
  -7   3   1      853.83     1037.33     69.45 o 
  -6   3   1     2135.66     1878.71    149.09 o 
  -5   3   1      409.85      359.76     20.93 o 
  -4   3   1     5146.19     4556.20    266.07 o 
  -3   3   1     1159.05     1203.48     71.25 o 
  -2   3   1     4130.54     4461.49    276.70 o 
  -1   3   1     8259.86    10845.92    348.59 o 
   0   3   1      311.48      376.00     16.45 o 
   1   3   1    10581.87    13573.12    130.85 o 
   2   3   1     6409.17     7571.27    136.99 o 
   3   3   1     4124.24     4325.57    150.78 o 
   4   3   1     1682.86     1575.88     86.04 o 
   5   3   1       80.30       77.23     36.92 o 
   6   3   1      557.24      567.64     58.01 o 
   7   3   1      456.04      494.75     63.97 o 
   8   3   1       31.86        0.47     61.71 o 
  -9   4   1       99.52       95.85     88.16 o 
  -8   4   1       84.47      132.38     79.91 o 
  -7   4   1      570.17      713.80     62.54 o 
  -6   4   1     1695.84     1497.82    127.33 o 
  -5   4   1     2611.90     2271.41    137.64 o 
  -4   4   1     5894.80     5019.81    282.15 o 
  -3   4   1     1273.77     1266.78     73.55 o 
  -2   4   1    29366.05    28210.52   2367.91 o 
  -1   4   1     1614.11     1986.89     92.31 o 
   0   4   1    27714.18    31867.03    735.01 o 
   1   4   1     1084.10     1223.06     27.40 o 
   2   4   1    16780.28    18447.59    498.98 o 
   3   4   1     1111.76     1086.65     35.65 o 
   4   4   1     2434.18     2240.24    120.59 o 
   5   4   1     2015.32     1891.06    100.61 o 
   6   4   1      248.71      257.73     51.73 o 
   7   4   1      549.14      637.63     67.90 o 
   8   4   1        0.87       50.41     62.32 o 
  -9   5   1        0.18      -10.91     85.66 o 
  -8   5   1       45.20       15.07     75.24 o 
  -7   5   1       20.68       14.24     45.56 o 
  -6   5   1        2.93       -3.73     24.25 o 
  -5   5   1      996.81      942.39     69.56 o 
  -4   5   1      318.11      311.34     23.09 o 
  -3   5   1     2597.77     2545.90    158.18 o 
  -2   5   1     1100.67     1171.74    105.05 o 
  -1   5   1     2127.89     2511.65    106.23 o 
   0   5   1      183.64      194.81     19.67 o 
   1   5   1     1962.04     2247.84     42.02 o 
   2   5   1      855.68      896.67     26.93 o 
   3   5   1     1028.37     1025.90     28.43 o 
   4   5   1      549.98      565.52     28.60 o 
   5   5   1      362.85      355.06     38.66 o 
   6   5   1       69.30       56.70     44.36 o 
   7   5   1       14.49      -12.34     49.41 o 
   8   5   1       98.62      122.14     76.82 o 
  -9   6   1       57.32      107.96    100.10 o 
  -8   6   1       13.21       94.82     75.62 o 
  -7   6   1      426.61      548.88     60.77 o 
  -6   6   1      300.29      311.59     30.91 o 
  -5   6   1     1500.81     1296.17    103.37 o 
  -4   6   1     3950.04     3641.82    246.34 o 
  -3   6   1     3098.67     3034.54    182.55 o 
  -2   6   1     6244.63     6094.14    334.72 o 
  -1   6   1        0.69       14.04     11.06 o 
   0   6   1    10728.04    10302.69    385.73 o 
   1   6   1     2403.04     2522.83     48.17 o 
   2   6   1    10133.87    10135.04    328.94 o 
   3   6   1     3449.22     3383.87     99.33 o 
   4   6   1     3523.51     3274.92    113.98 o 
   5   6   1      585.58      621.39     44.31 o 
   6   6   1      113.85       78.77     47.19 o 
   7   6   1      127.99      188.80     60.25 o 
   8   6   1       17.45      106.56    144.50 o 
  -9   7   1      468.09      681.08    115.85 o 
  -8   7   1        0.85       -3.94     77.58 o 
  -7   7   1     1250.14     1329.23    162.94 o 
  -6   7   1      114.52      122.08     30.00 o 
  -5   7   1     1402.37     1325.03     87.92 o 
  -4   7   1     1144.26     1090.76     89.29 o 
  -3   7   1      518.00      593.92     32.26 o 
  -2   7   1     2113.37     2012.79     99.94 o 
  -1   7   1        1.48       14.70     13.47 o 
   0   7   1      382.96      363.51     21.02 o 
   1   7   1        1.93        9.76     19.96 o 
   2   7   1        3.13       13.45     20.76 o 
   3   7   1      287.13      304.51     23.70 o 
   4   7   1        6.83       16.16     22.52 o 
   5   7   1      868.61      909.55     50.86 o 
   6   7   1        9.99       23.75     43.12 o 
   7   7   1      802.61      856.81     89.55 o 
   8   7   1       28.38      162.26    150.15 o 
  -8   8   1       93.20      196.45     84.93 o 
  -7   8   1      692.62      779.79     78.58 o 
  -6   8   1        2.16       28.41     31.34 o 
  -5   8   1     4012.37     3720.94    223.18 o 
  -4   8   1      456.04      505.79     35.49 o 
  -3   8   1     4020.79     4023.49    199.61 o 
  -2   8   1     3618.55     3644.10    127.41 o 
  -1   8   1      952.04      963.49     39.77 o 
   0   8   1     4902.69     4832.34    178.19 o 
   1   8   1     1032.29     1065.60     43.89 o 
   2   8   1     2762.62     3089.07    124.29 o 
   3   8   1     3949.25     3930.38    133.30 o 
   4   8   1      133.43      170.54     25.72 o 
   5   8   1     2609.08     2609.86    136.02 o 
   6   8   1        6.66       -5.32     54.86 o 
   7   8   1      435.54      402.31     77.77 o 
  -8   9   1      113.69      126.74    133.20 o 
  -7   9   1      136.36      172.69     56.89 o 
  -6   9   1      570.24      626.08     50.47 o 
  -5   9   1      812.13      863.05     64.82 o 
  -4   9   1      398.90      407.63     36.36 o 
  -3   9   1     5486.80     5474.10    181.98 o 
  -2   9   1       11.33       -3.13     16.76 o 
  -1   9   1    16367.56    15820.47    406.67 o 
   0   9   1       53.39       89.22     37.09 o 
   1   9   1    11099.25    10920.86    238.82 o 
   2   9   1      574.09      586.98     40.57 o 
   3   9   1     2745.31     2675.34    134.07 o 
   4   9   1     1277.70     1233.11     55.36 o 
   5   9   1      261.12      252.71     49.02 o 
   6   9   1     1259.52     1435.60    119.61 o 
   7   9   1       50.48       45.81     93.83 o 
  -8  10   1       27.23       18.57    128.35 o 
  -7  10   1       65.52       91.25     74.63 o 
  -6  10   1      300.94      306.43     49.91 o 
  -5  10   1        3.39      -16.94     33.43 o 
  -4  10   1     2113.95     2185.25    129.73 o 
  -3  10   1      366.71      367.17     43.66 o 
  -2  10   1     2584.36     2475.97     97.59 o 
  -1  10   1        1.01        3.49     18.82 o 
   0  10   1     3633.08     3400.41    152.06 o 
   1  10   1      118.90      151.12     32.37 o 
   2  10   1     1678.76     1722.79     85.96 o 
   3  10   1      310.30      331.26     36.74 o 
   4  10   1     1026.97     1053.83     57.27 o 
   5  10   1       37.74       56.74     42.44 o 
   6  10   1       32.41        4.13     62.34 o 
   7  10   1       48.14       81.53    132.39 o 
  -8  11   1       15.80       -9.69    129.97 o 
  -7  11   1        5.41      -18.13     73.84 o 
  -6  11   1      297.31      320.53     52.49 o 
  -5  11   1      453.34      485.31     45.38 o 
  -4  11   1     1331.91     1378.50     98.74 o 
  -3  11   1     1426.04     1420.02     60.95 o 
  -2  11   1      807.51      847.29     35.96 o 
  -1  11   1     1970.88     1788.37     44.82 o 
   0  11   1       35.30       32.35     19.66 o 
   1  11   1     2343.93     2169.72     73.31 o 
   2  11   1     1053.07     1057.15     54.44 o 
   3  11   1      948.92      963.06     52.04 o 
   4  11   1     1503.64     1456.71     65.24 o 
   5  11   1      274.79      257.62     82.03 o 
   6  11   1      245.29      256.33     70.78 o 
   7  11   1        3.85      -44.40    128.35 o 
  -7  12   1       44.91       79.64     78.14 o 
  -6  12   1     1048.67     1209.45    107.66 o 
  -5  12   1      212.55      233.81     48.41 o 
  -4  12   1      981.09     1063.41     55.97 o 
  -3  12   1      694.81      717.04     51.21 o 
  -2  12   1      319.70      323.29     29.84 o 
  -1  12   1       96.56      192.63     70.01 o 
   0  12   1       14.86       26.82     30.85 o 
   1  12   1       40.90       64.60     32.63 o 
   2  12   1      314.19      346.26     53.61 o 
   3  12   1       79.89       28.78     35.20 o 
   4  12   1      572.79      569.94     52.93 o 
   5  12   1       86.97       74.61     61.12 o 
   6  12   1      502.19      493.14     94.81 o 
  -7  13   1       16.54       76.27     86.48 o 
  -6  13   1      851.35      859.40     70.26 o 
  -5  13   1       21.09       20.01     49.58 o 
  -4  13   1      987.35     1051.27     61.84 o 
  -3  13   1      863.36     1108.10     61.36 o 
  -2  13   1      102.18      125.95     28.28 o 
  -1  13   1     3591.65     3567.70    122.67 o 
   0  13   1       82.63      214.73    110.59 o 
   1  13   1     3643.52     3660.86    135.54 o 
   2  13   1      553.78      649.01     47.47 o 
   3  13   1      628.52      733.90     63.80 o 
   4  13   1     1173.87     1268.26     68.11 o 
   5  13   1        7.87      -13.58     61.73 o 
   6  13   1      482.66      580.74    120.68 o 
  -7  14   1       70.00       21.80    121.89 o 
  -6  14   1      133.28       97.23     56.47 o 
  -5  14   1       96.09       99.65     53.56 o 
  -4  14   1      561.12      624.63     56.93 o 
  -3  14   1       62.34       95.18     42.77 o 
  -2  14   1     2188.86     2288.65     73.64 o 
  -1  14   1        1.05      133.14     39.02 o 
   0  14   1     2906.57     2985.86    108.32 o 
   1  14   1       24.81       -7.98     36.91 o 
   2  14   1     1237.65     1303.22     74.49 o 
   3  14   1      139.13      132.56     44.00 o 
   4  14   1      277.23      288.63     53.52 o 
   5  14   1      244.83      273.08     87.38 o 
   6  14   1       48.99       25.83    125.12 o 
  -6  15   1       18.69        8.90     57.01 o 
  -5  15   1      290.49      370.46     64.28 o 
  -4  15   1       42.01       48.34     48.15 o 
  -3  15   1      421.14      570.26     56.43 o 
  -2  15   1        2.21      -30.45     55.61 o 
  -1  15   1      660.93      770.06     80.02 o 
   0  15   1       67.23      254.50     63.94 o 
   1  15   1      564.32      569.03     51.94 o 
   2  15   1      109.76      124.02     43.68 o 
   3  15   1      219.18      284.11     49.69 o 
   4  15   1      140.49      147.80     58.02 o 
   5  15   1      111.06      102.55     87.03 o 
  -5  16   1       61.46       66.83     59.68 o 
  -4  16   1       18.72      -13.77     48.82 o 
  -3  16   1       17.65       32.02     66.32 o 
  -2  16   1      245.40      271.05     73.25 o 
  -1  16   1       47.54        9.94     61.18 o 
   0  16   1     1123.61     1165.22     89.79 o 
   1  16   1        3.56      -30.58     40.95 o 
   2  16   1      446.40      479.95     58.80 o 
   3  16   1       64.92       81.09     51.89 o 
   4  16   1       50.42       44.17     58.11 o 
   5  16   1       37.67      -30.68    105.75 o 
  -4  17   1      309.56      326.43     77.56 o 
  -3  17   1       61.52       72.06     71.20 o 
  -2  17   1      228.50      336.48     77.33 o 
  -1  17   1       23.32       26.09     68.58 o 
   0  17   1       38.37      181.57     86.39 o 
   1  17   1        9.93      -52.60     68.82 o 
   2  17   1        2.03       14.71     49.81 o 
   3  17   1      119.52       93.01     54.85 o 
   4  17   1      122.14       98.08     75.79 o 
  -4  18   1      290.26      379.81     83.20 o 
  -3  18   1      262.14      234.79     81.68 o 
  -2  18   1      750.91      844.24     94.21 o 
  -1  18   1       12.75      -61.11     72.41 o 
   0  18   1     1327.53     1398.91    158.22 o 
   1  18   1       16.85      -70.25     70.25 o 
   2  18   1      458.20      446.96     85.46 o 
   3  18   1      318.97      168.11     88.82 o 
  -2  19   1        9.05       15.56     79.72 o 
  -1  19   1      134.13      141.40     86.73 o 
   0  19   1        0.83      -19.64     76.03 o 
   1  19   1      102.52       80.10     85.12 o 
  -9   0   2      237.86      397.97    142.08 o 
  -8   0   2       46.19      -29.87    101.71 o 
  -7   0   2     3282.53     3041.52    797.56 o 
  -6   0   2     1345.80     1154.05    175.93 o 
  -5   0   2     4057.11     3718.47    236.39 o 
  -4   0   2    12969.41    12100.71    923.78 o 
  -3   0   2     8881.98     9272.82    688.78 o 
  -2   0   2    64861.23    67537.77   2225.57 o 
  -1   0   2     1101.68     1182.39     49.90 o 
   0   0   2    98525.88   113225.88  10420.73 o 
   1   0   2     2224.82     2565.12    101.49 o 
   2   0   2    21880.20    24780.09    194.01 o 
   3   0   2     7821.56     7788.32    139.25 o 
   4   0   2     3201.96     3385.08    111.85 o 
   5   0   2     6761.88     6783.70    291.42 o 
   6   0   2        4.72       55.12     68.62 o 
   7   0   2     1222.77     1276.27    119.23 o 
   8   0   2       24.63       37.17     90.21 o 
  -9   1   2      212.77      314.00     97.86 o 
  -8   1   2      102.17       71.96     69.31 o 
  -7   1   2     1213.90     1042.95    193.74 o 
  -6   1   2     1707.31     1416.51    105.36 o 
  -5   1   2     1298.99     1222.97     69.16 o 
  -4   1   2     4731.17     4415.77    231.73 o 
  -3   1   2       36.10       56.59     12.37 o 
  -2   1   2     1474.55     1769.07     61.14 o 
  -1   1   2       83.49       78.35      8.66 o 
   0   1   2     1084.28     1202.91     46.97 o 
   1   1   2     3285.80     3871.15    208.07 o 
   2   1   2      561.07      650.78     34.72 o 
   3   1   2      188.10      242.92     30.71 o 
   4   1   2     1049.28     1046.47     56.64 o 
   5   1   2       26.35       47.37     38.63 o 
   6   1   2      138.62      164.17     50.90 o 
   7   1   2       94.46      159.29     59.26 o 
   8   1   2        2.95      -65.02     65.66 o 
  -9   2   2       14.05       94.63     87.88 o 
  -8   2   2      569.87      773.62     98.31 o 
  -7   2   2       17.70       -9.97     27.92 o 
  -6   2   2      932.87      568.15    150.68 o 
  -5   2   2       92.56       85.01     19.46 o 
  -4   2   2      902.74      818.22     43.29 o 
  -3   2   2     2433.10     2468.06     71.06 o 
  -2   2   2      269.66      280.44     12.97 o 
  -1   2   2      560.59      741.49     16.25 o 
   0   2   2     1005.68     1060.86     45.08 o 
   1   2   2     1773.76     1805.04     85.99 o 
   2   2   2     2786.03     2887.09     88.11 o 
   3   2   2      350.47      370.43     27.17 o 
   4   2   2      577.30      577.69     57.09 o 
   5   2   2        0.95      -28.97     38.30 o 
   6   2   2      474.76      479.57     59.30 o 
   7   2   2       29.59      -11.48     55.95 o 
   8   2   2       45.74      134.84     96.47 o 
  -9   3   2      410.81      610.82    101.69 o 
  -8   3   2        4.28      -20.67     66.76 o 
  -7   3   2      960.72      770.39    166.75 o 
  -6   3   2      245.89      111.63     32.77 o 
  -5   3   2     3036.77     2808.58    155.80 o 
  -4   3   2      902.75      849.92     34.75 o 
  -3   3   2     4620.84     4553.55    123.74 o 
  -2   3   2     3599.54     3889.89     93.55 o 
  -1   3   2      182.43      186.45     11.10 o 
   0   3   2     2033.55     2190.62     55.80 o 
   1   3   2     3710.60     4134.17    169.90 o 
   2   3   2     3226.47     3418.78     71.65 o 
   3   3   2     1595.82     1490.56     34.96 o 
   4   3   2      161.92      194.26     29.89 o 
   5   3   2     1058.11     1073.44     65.22 o 
   6   3   2        9.73       -2.11     46.27 o 
   7   3   2      168.82      214.28     61.65 o 
  -9   4   2       59.06       58.29     84.51 o 
  -8   4   2      212.87      360.48     90.01 o 
  -7   4   2      711.49      691.03    119.55 o 
  -6   4   2      731.93      567.27     70.71 o 
  -5   4   2     3016.07     2637.66    108.81 o 
  -4   4   2       33.91       35.34     16.23 o 
  -3   4   2      456.37      388.41     21.06 o 
  -2   4   2     1187.10     1321.11     26.21 o 
  -1   4   2      169.36      159.34     13.43 o 
   0   4   2     6096.99     6767.84    262.17 o 
   1   4   2       72.04      105.57     12.36 o 
   2   4   2     1263.88     1406.57     43.62 o 
   3   4   2     1649.44     1604.66     33.57 o 
   4   4   2       46.35       52.31     28.44 o 
   5   4   2      745.95      766.82     57.30 o 
   6   4   2       18.22        4.38     47.42 o 
   7   4   2      139.82       90.39     56.90 o 
  -9   5   2        9.92       69.81     82.40 o 
  -8   5   2      355.06      427.53     88.34 o 
  -7   5   2      325.25      349.29     64.75 o 
  -6   5   2     1385.94     1061.70     93.27 o 
  -5   5   2     5398.66     4897.30    260.20 o 
  -4   5   2     2657.58     2503.24    103.51 o 
  -3   5   2    27108.33    26606.48   1168.08 o 
  -2   5   2     3654.11     3890.14    188.13 o 
  -1   5   2    53837.95    55406.48   2088.94 o 
   0   5   2      860.17      848.36     33.25 o 
   1   5   2    21132.39    22171.18    471.39 o 
   2   5   2     3997.33     3913.65     73.46 o 
   3   5   2     4677.73     4431.05    133.97 o 
   4   5   2     8582.65     8167.29    214.61 o 
   5   5   2      411.71      453.42     50.96 o 
   6   5   2     2871.30     2968.71     98.78 o 
   7   5   2        0.13      -12.65     55.77 o 
  -9   6   2        1.71       -6.62     87.01 o 
  -8   6   2      835.44     1067.32    110.63 o 
  -7   6   2      173.80      183.05     64.17 o 
  -6   6   2     3249.37     2855.59    149.45 o 
  -5   6   2      898.36      811.71     42.44 o 
  -4   6   2      565.00      565.34     38.69 o 
  -3   6   2     1325.18     1263.58     73.77 o 
  -2   6   2      581.85      602.88     26.76 o 
  -1   6   2      265.88      264.01     17.83 o 
   0   6   2      771.32      812.93     35.11 o 
   1   6   2       81.15       81.62     17.76 o 
   2   6   2      512.44      577.36     23.76 o 
   3   6   2      675.46      726.86     31.45 o 
   4   6   2        1.82       26.52     29.59 o 
   5   6   2        7.42        8.72     40.21 o 
   6   6   2      107.59      107.68     52.01 o 
   7   6   2        3.14      -42.20     69.88 o 
  -9   7   2       69.27      120.11     88.34 o 
  -8   7   2       92.19      129.51     78.61 o 
  -7   7   2      133.31      145.63     74.67 o 
  -6   7   2      179.60      144.67     28.31 o 
  -5   7   2       40.57       31.46     26.97 o 
  -4   7   2     1016.27     1058.96     76.87 o 
  -3   7   2       31.03       24.83     21.84 o 
  -2   7   2     3364.04     3526.39    199.12 o 
  -1   7   2      286.63      311.83     29.68 o 
   0   7   2       14.16       41.30     20.56 o 
   1   7   2      411.83      432.26     31.22 o 
   2   7   2        0.08        5.00     15.99 o 
   3   7   2       14.21       -9.20     20.36 o 
   4   7   2       76.35       60.33     28.64 o 
   5   7   2       37.44       23.45     52.40 o 
   6   7   2        9.08        3.50     60.63 o 
   7   7   2      198.05      201.08     80.35 o 
  -9   8   2       25.68       24.62     84.16 o 
  -8   8   2      736.75      794.72    122.06 o 
  -7   8   2        0.08       22.82     58.04 o 
  -6   8   2      789.80      718.88     53.64 o 
  -5   8   2      219.99      232.13     33.83 o 
  -4   8   2     2546.95     2425.21    190.89 o 
  -3   8   2      669.97      665.15     45.79 o 
  -2   8   2      128.85      122.03     19.08 o 
  -1   8   2     1384.10     1373.94     80.79 o 
   0   8   2      584.56      557.18     35.44 o 
   1   8   2      620.35      616.91     37.31 o 
   2   8   2     1095.12     1145.75     34.58 o 
   3   8   2      114.34      146.54     28.92 o 
   4   8   2      720.53      744.79     52.14 o 
   5   8   2      137.65       96.89     55.53 o 
   6   8   2      186.17      202.23     69.53 o 
   7   8   2        1.11      -24.41     72.16 o 
  -8   9   2      185.00      208.50     61.35 o 
  -7   9   2       65.54        3.87     64.37 o 
  -6   9   2     1164.48     1139.50     59.52 o 
  -5   9   2       66.27       83.33     33.01 o 
  -4   9   2     1625.97     1515.69    128.77 o 
  -3   9   2     2187.22     2221.19    162.34 o 
  -2   9   2      169.87      169.21     22.37 o 
  -1   9   2     5105.12     5025.29    221.68 o 
   0   9   2       16.76       26.15     25.15 o 
   1   9   2     4697.15     4643.54    138.31 o 
   2   9   2     1903.52     1900.44     53.97 o 
   3   9   2      836.85      879.64     43.17 o 
   4   9   2     1149.24     1112.76     60.85 o 
   5   9   2        0.97       23.08     45.18 o 
   6   9   2      487.29      549.07     77.80 o 
   7   9   2       22.56       32.11     78.58 o 
  -8  10   2        1.33       57.21     76.32 o 
  -7  10   2      540.10      499.20    131.18 o 
  -6  10   2      300.03      256.85     49.50 o 
  -5  10   2     1081.27     1064.89     56.35 o 
  -4  10   2     1877.46     1914.51    128.34 o 
  -3  10   2     1444.84     1557.99    110.47 o 
  -2  10   2     7729.62     7743.93    403.10 o 
  -1  10   2        2.63        3.15     16.56 o 
   0  10   2     7991.26     7461.80    145.10 o 
   1  10   2     1824.72     1762.94     58.94 o 
   2  10   2     4742.80     4665.50    205.54 o 
   3  10   2     1963.84     2068.09     94.52 o 
   4  10   2     1177.10     1144.92     65.59 o 
   5  10   2      980.06     1024.15     68.22 o 
   6  10   2        1.80      -47.14     63.29 o 
  -8  11   2        0.08      -39.22     80.55 o 
  -7  11   2      745.55      793.67    100.01 o 
  -6  11   2      156.17      146.40     56.63 o 
  -5  11   2      583.45      604.20     50.19 o 
  -4  11   2     1116.56     1098.34     57.36 o 
  -3  11   2      148.57      152.51     28.37 o 
  -2  11   2     1614.77     1667.58    112.67 o 
  -1  11   2      342.88      346.99     40.67 o 
   0  11   2      536.15      520.95     41.76 o 
   1  11   2       27.37       11.72     30.84 o 
   2  11   2       34.97       18.31     31.40 o 
   3  11   2       73.23       68.67     37.58 o 
   4  11   2        7.09        8.15     44.41 o 
   5  11   2      113.33      135.14     62.92 o 
   6  11   2        4.64        1.58     70.33 o 
  -8  12   2       20.02       14.53    128.35 o 
  -7  12   2      209.24      124.30     80.84 o 
  -6  12   2        0.14      -20.75     48.80 o 
  -5  12   2      158.94      153.88     44.80 o 
  -4  12   2       72.57       91.20     38.45 o 
  -3  12   2      562.35      524.47     38.43 o 
  -2  12   2      176.18      202.65     27.89 o 
  -1  12   2        0.48       12.23     30.18 o 
   0  12   2      285.82      316.26     39.83 o 
   1  12   2      166.22      172.80     38.37 o 
   2  12   2      141.25      129.80     36.27 o 
   3  12   2      189.91      214.22     44.64 o 
   4  12   2       72.72       76.60     49.98 o 
   5  12   2       78.41      138.35     66.75 o 
   6  12   2       31.25      124.43     93.32 o 
  -7  13   2      375.07      416.34    123.91 o 
  -6  13   2      138.83      188.41     56.33 o 
  -5  13   2      747.38      763.77     58.95 o 
  -4  13   2      198.43      252.76     46.88 o 
  -3  13   2      633.75      653.54     40.97 o 
  -2  13   2      215.96      240.40     40.36 o 
  -1  13   2       91.26       99.58     36.49 o 
   0  13   2       50.93       73.84     50.71 o 
   1  13   2      199.47      154.84     40.63 o 
   2  13   2        1.39      -26.65     36.03 o 
   3  13   2       32.49       32.12     43.37 o 
   4  13   2        5.86       48.14     51.74 o 
   5  13   2      134.08      161.63     70.82 o 
  -7  14   2      119.73       57.41     87.92 o 
  -6  14   2      108.09       94.82     56.28 o 
  -5  14   2      841.40      906.67     68.33 o 
  -4  14   2     1161.71     1304.65     69.71 o 
  -3  14   2      675.15      718.10     73.43 o 
  -2  14   2     3108.98     3049.04    116.87 o 
  -1  14   2      376.54      483.99     48.43 o 
   0  14   2     2030.96     2197.47    111.25 o 
   1  14   2      354.11      343.68     52.09 o 
   2  14   2     1178.99     1263.98    117.06 o 
   3  14   2      969.56     1057.72     94.91 o 
   4  14   2       98.21       96.66     66.52 o 
   5  14   2      524.25      495.33     85.32 o 
  -6  15   2      116.25      175.95     61.93 o 
  -5  15   2       85.46       48.66     50.65 o 
  -4  15   2      325.06      376.09     71.51 o 
  -3  15   2      608.20      633.01     74.52 o 
  -2  15   2      262.43      218.71     44.72 o 
  -1  15   2     1445.23     1497.82     80.44 o 
   0  15   2       34.07        9.32     40.89 o 
   1  15   2      938.60      906.57     99.85 o 
   2  15   2      485.47      500.50     52.72 o 
   3  15   2      667.24      718.05     62.66 o 
   4  15   2      235.21      289.98     76.62 o 
  -6  16   2      226.08      315.63    118.67 o 
  -5  16   2      165.58      231.96     71.57 o 
  -4  16   2      217.44      160.13     69.55 o 
  -3  16   2      157.36      196.61     69.49 o 
  -2  16   2       80.29       50.06     65.64 o 
  -1  16   2      135.22      250.80     72.02 o 
   0  16   2       44.60       27.84     44.61 o 
   1  16   2        0.57      -43.35     43.35 o 
   2  16   2        0.81      -43.86     43.86 o 
   3  16   2        0.90      -34.67     51.51 o 
   4  16   2       45.61       14.94     81.98 o 
  -5  17   2       65.16       44.26     71.96 o 
  -4  17   2       83.50       39.61     68.88 o 
  -3  17   2       96.96      169.34     73.12 o 
  -2  17   2        0.56       40.38     68.36 o 
  -1  17   2      274.56      282.33     74.45 o 
   0  17   2      106.24      116.50     72.48 o 
   1  17   2      205.26      227.60     55.23 o 
   2  17   2      133.50      109.15     55.78 o 
   3  17   2       99.96       27.16     62.05 o 
  -4  18   2       29.15      107.55     79.54 o 
  -3  18   2      124.56      122.24     80.97 o 
  -2  18   2       15.41      -20.46     71.98 o 
  -1  18   2       71.68      106.58     79.08 o 
   0  18   2       51.27       33.84     74.03 o 
   1  18   2        3.63      -62.22     68.48 o 
   2  18   2       32.41      -47.80     55.91 o 
  -2  19   2        6.74      -47.94     77.28 o 
  -1  19   2      768.18      690.74    115.51 o 
   0  19   2       81.32       51.32     82.79 o 
 -10   1   3       31.69       10.54     88.78 o 
  -9   1   3       61.39       97.43     80.65 o 
  -8   1   3      228.55      270.44     80.19 o 
  -7   1   3      534.38      486.29     36.18 o 
  -6   1   3      511.49      484.22     30.34 o 
  -5   1   3     4580.17     4320.38    188.45 o 
  -4   1   3      365.47      362.93     21.15 o 
  -3   1   3    17336.11    17949.44    606.31 o 
  -2   1   3      215.65      209.18     13.45 o 
  -1   1   3    26825.47    30348.94    876.45 o 
   0   1   3     2362.70     2682.30     85.02 o 
   1   1   3    13130.24    14292.34    384.45 o 
   2   1   3     4795.26     4796.77    230.54 o 
   3   1   3     3859.48     3898.05    138.69 o 
   4   1   3     1883.73     1870.86     77.13 o 
   5   1   3      177.35      201.55     49.27 o 
   6   1   3      598.16      583.52     64.37 o 
   7   1   3        7.26       -8.38     61.81 o 
 -10   2   3      392.88      626.68    117.30 o 
  -9   2   3        5.76      -23.15     79.76 o 
  -8   2   3     1731.37     1781.23    235.83 o 
  -7   2   3      299.73      253.12     38.36 o 
  -6   2   3     1366.27     1299.73     80.89 o 
  -5   2   3     3871.93     3474.82     97.59 o 
  -4   2   3      140.89      127.39     17.52 o 
  -3   2   3     7138.37     6999.93    180.14 o 
  -2   2   3     2052.67     2171.24     60.95 o 
  -1   2   3     6722.95     7201.47    217.56 o 
   0   2   3      863.14      866.68     68.50 o 
   1   2   3       55.76       62.47     12.62 o 
   2   2   3      472.02      498.81     26.79 o 
   3   2   3      315.21      373.29     29.82 o 
   4   2   3       22.81       10.30     36.38 o 
   5   2   3      172.22      139.19     47.76 o 
   6   2   3      304.79      338.63     59.11 o 
   7   2   3       34.73      -20.30     60.52 o 
 -10   3   3        9.27       84.03     92.89 o 
  -9   3   3      568.14      800.89    112.91 o 
  -8   3   3      554.29      494.33     64.11 o 
  -7   3   3     1379.81     1270.38     76.94 o 
  -6   3   3     3548.76     3311.57    190.55 o 
  -5   3   3     1024.58      987.27     54.24 o 
  -4   3   3     7007.95     6617.51    178.58 o 
  -3   3   3       64.40       74.16     13.64 o 
  -2   3   3     1595.21     1688.64     44.11 o 
  -1   3   3     3489.60     3861.58    108.94 o 
   0   3   3       62.67       86.71     11.16 o 
   1   3   3     3755.10     3908.92    146.81 o 
   2   3   3     2678.45     2738.30     97.13 o 
   3   3   3     1533.30     1508.68     48.00 o 
   4   3   3      633.20      684.87     50.26 o 
   5   3   3       21.65       -3.06     41.67 o 
   6   3   3      215.67      226.51     58.61 o 
   7   3   3      164.50      169.14     63.86 o 
 -10   4   3       22.04       27.13     89.61 o 
  -9   4   3       74.78       86.47     82.05 o 
  -8   4   3      219.56      248.37     57.38 o 
  -7   4   3      199.91      214.41     32.01 o 
  -6   4   3     2650.95     2463.63    132.41 o 
  -5   4   3     2120.47     2157.29    111.03 o 
  -4   4   3     5973.44     5411.75    250.06 o 
  -3   4   3      607.12      634.58     22.74 o 
  -2   4   3    16049.59    15561.92    396.64 o 
  -1   4   3       24.80       19.77     13.18 o 
   0   4   3     8844.97     8703.81    171.68 o 
   1   4   3     2764.30     2708.61     89.94 o 
   2   4   3     3682.96     3551.06    111.49 o 
   3   4   3     3649.01     3571.20     92.84 o 
   4   4   3      412.70      397.94     45.59 o 
   5   4   3     1976.10     1915.06     82.06 o 
   6   4   3        6.69      -50.92     50.92 o 
   7   4   3      419.53      396.19     85.30 o 
  -9   5   3       45.07       59.42     81.85 o 
  -8   5   3        1.28       -1.55     58.96 o 
  -7   5   3      160.77      196.65     32.74 o 
  -6   5   3        9.91       -6.19     21.95 o 
  -5   5   3      932.22      864.72     43.08 o 
  -4   5   3       11.32       15.01     19.62 o 
  -3   5   3     2833.84     2908.61    103.29 o 
  -2   5   3      455.29      488.74     21.45 o 
  -1   5   3      637.29      637.94     30.18 o 
   0   5   3      209.42      198.12     14.08 o 
   1   5   3      462.38      474.08     21.22 o 
   2   5   3      277.46      256.08     19.36 o 
   3   5   3      144.25      129.25     21.61 o 
   4   5   3      387.68      363.95     45.07 o 
   5   5   3       32.24       32.33     44.40 o 
   6   5   3       51.76       -5.71     61.98 o 
   7   5   3        9.76      -20.83     78.30 o 
  -9   6   3       50.66      102.03     83.77 o 
  -8   6   3       35.65       32.61     63.80 o 
  -7   6   3      693.94      686.94     43.22 o 
  -6   6   3      229.21      184.31     31.66 o 
  -5   6   3      841.02      831.09     47.15 o 
  -4   6   3     2347.92     2250.59    117.79 o 
  -3   6   3      624.11      681.13     39.78 o 
  -2   6   3     4369.10     4178.47    142.10 o 
  -1   6   3      712.93      685.44     24.19 o 
   0   6   3     7801.29     7016.61    179.60 o 
   1   6   3     3854.63     3835.54     82.82 o 
   2   6   3     4565.31     4512.34     75.44 o 
   3   6   3     2359.23     2363.26     47.91 o 
   4   6   3     1032.78     1046.46     60.11 o 
   5   6   3      511.53      551.32     69.95 o 
   6   6   3        4.45      -41.88     65.97 o 
   7   6   3      110.25       73.46    142.08 o 
  -9   7   3      698.67     1098.35    117.92 o 
  -8   7   3      131.70      120.75     70.68 o 
  -7   7   3     1773.85     1823.18    105.79 o 
  -6   7   3     1567.28     1375.41     69.14 o 
  -5   7   3     2111.93     2059.15    188.07 o 
  -4   7   3     5354.10     5141.97    386.25 o 
  -3   7   3      870.85      894.54     61.69 o 
  -2   7   3     4667.87     4592.91    263.21 o 
  -1   7   3      116.65      163.36     22.77 o 
   0   7   3      931.44      861.12     38.92 o 
   1   7   3       13.47       19.87     20.62 o 
   2   7   3        6.88        5.33     17.61 o 
   3   7   3       59.16       69.87     27.44 o 
   4   7   3       56.84       64.44     40.68 o 
   5   7   3      288.29      364.79     65.62 o 
   6   7   3        2.14      -40.50     66.50 o 
  -9   8   3       77.77      110.68     85.07 o 
  -8   8   3      320.26      337.21     85.87 o 
  -7   8   3      794.48      762.38     64.41 o 
  -6   8   3        5.73       18.62     34.96 o 
  -5   8   3     2549.46     2216.03    130.46 o 
  -4   8   3      471.28      524.31     35.88 o 
  -3   8   3     1501.00     1566.32    120.38 o 
  -2   8   3     4480.38     4517.28    268.67 o 
  -1   8   3      147.48      159.31     25.36 o 
   0   8   3     6620.66     6268.23    141.59 o 
   1   8   3      571.97      557.68     37.43 o 
   2   8   3     1684.23     1734.58     59.57 o 
   3   8   3     1341.14     1273.16     47.51 o 
   4   8   3       17.00        8.50     41.29 o 
   5   8   3      899.97      951.88     80.70 o 
   6   8   3       53.88       20.76     69.48 o 
  -9   9   3       18.75       18.80     82.01 o 
  -8   9   3        6.31       16.72     72.32 o 
  -7   9   3      367.32      339.20     53.10 o 
  -6   9   3      111.39       68.52     38.54 o 
  -5   9   3     1630.30     1576.46     76.54 o 
  -4   9   3      270.88      264.71     37.45 o 
  -3   9   3     4959.79     4804.49    322.55 o 
  -2   9   3      126.71      139.46     21.17 o 
  -1   9   3     9467.47     9464.42    624.27 o 
   0   9   3      351.97      362.00     34.19 o 
   1   9   3     4442.62     4213.66    106.78 o 
   2   9   3     1136.46     1128.65     48.42 o 
   3   9   3     1210.01     1211.49     49.82 o 
   4   9   3     1197.36     1148.66     67.82 o 
   5   9   3       64.98       40.45     57.82 o 
   6   9   3      562.60      581.40     86.50 o 
  -9  10   3       21.28      -13.85     79.85 o 
  -8  10   3      199.79      190.42     83.21 o 
  -7  10   3       78.48       66.10     48.96 o 
  -6  10   3      193.28      185.50     44.14 o 
  -5  10   3        0.73      -32.44     32.44 o 
  -4  10   3     1204.58     1195.98     89.01 o 
  -3  10   3       14.06      -16.94     23.85 o 
  -2  10   3      919.86      902.97     35.73 o 
  -1  10   3      403.74      361.38     37.05 o 
   0  10   3      732.18      718.42     44.22 o 
   1  10   3      561.45      511.51     43.03 o 
   2  10   3      409.66      445.51     39.03 o 
   3  10   3      497.59      512.35     47.88 o 
   4  10   3       97.68      104.33     47.76 o 
   5  10   3      141.48      137.45     65.05 o 
   6  10   3        1.22      -56.85     70.71 o 
  -8  11   3        1.15      -10.33     84.44 o 
  -7  11   3        1.40       17.23     52.42 o 
  -6  11   3      110.61       94.99     44.04 o 
  -5  11   3      219.62      194.23     41.40 o 
  -4  11   3      111.52       90.85     36.43 o 
  -3  11   3     1575.93     1496.75     83.75 o 
  -2  11   3      113.75      101.53     32.31 o 
  -1  11   3     2892.89     2649.02     74.55 o 
   0  11   3      159.14      188.57     36.15 o 
   1  11   3     2813.43     2730.25     73.99 o 
   2  11   3      300.70      350.01     39.17 o 
   3  11   3      398.33      383.49     48.02 o 
   4  11   3      427.86      460.68     69.77 o 
   5  11   3       48.01       34.14     62.24 o 
  -8  12   3      429.61      533.82    100.68 o 
  -7  12   3      194.62      220.55     58.13 o 
  -6  12   3     1047.97     1072.41     83.75 o 
  -5  12   3     1116.37     1102.19     70.26 o 
  -4  12   3      456.89      467.37     47.59 o 
  -3  12   3     2211.35     2120.45     65.02 o 
  -2  12   3       49.40       34.63     33.89 o 
  -1  12   3      782.64      773.63     51.13 o 
   0  12   3       69.27       89.83     36.86 o 
   1  12   3      295.02      296.46     43.45 o 
   2  12   3        0.28       -3.31     37.52 o 
   3  12   3        0.70        6.23     42.33 o 
   4  12   3       87.89       73.71     62.97 o 
   5  12   3       16.16      -54.83     85.73 o 
  -8  13   3      198.78      218.76    135.62 o 
  -7  13   3        0.58      -40.75     56.40 o 
  -6  13   3      871.47      928.18     67.47 o 
  -5  13   3      239.89      262.29     49.91 o 
  -4  13   3      732.99      726.38     57.63 o 
  -3  13   3     1235.59     1210.57     61.71 o 
  -2  13   3       95.45       66.37     38.01 o 
  -1  13   3     2968.07     2775.75    136.71 o 
   0  13   3      297.28      326.77     44.58 o 
   1  13   3     2323.68     2299.72    115.77 o 
   2  13   3      785.37      825.36     58.02 o 
   3  13   3      305.43      329.24     52.59 o 
   4  13   3      741.34      807.21     86.48 o 
   5  13   3        9.70       14.58     89.79 o 
  -7  14   3        2.81       15.06     58.80 o 
  -6  14   3      134.19      148.57     53.84 o 
  -5  14   3       58.70      105.51     46.75 o 
  -4  14   3      566.94      648.50     75.13 o 
  -3  14   3       44.18       39.57     41.69 o 
  -2  14   3     1136.78     1130.23     63.32 o 
  -1  14   3       18.21        8.10     38.53 o 
   0  14   3      848.95      886.93     69.28 o 
   1  14   3      178.29      167.61     46.08 o 
   2  14   3      333.38      355.76     52.81 o 
   3  14   3      431.50      457.18     59.32 o 
   4  14   3       78.18      132.50     71.55 o 
  -7  15   3      247.72      383.44    124.32 o 
  -6  15   3        0.38       24.31     63.80 o 
  -5  15   3      418.39      406.77     70.66 o 
  -4  15   3        1.56       16.60     60.72 o 
  -3  15   3      668.30      735.90     58.44 o 
  -2  15   3       51.69       54.38     44.16 o 
  -1  15   3      490.80      554.05     67.68 o 
   0  15   3      208.98      223.83     48.63 o 
   1  15   3      351.27      336.08     53.58 o 
   2  15   3      144.22      162.02     51.74 o 
   3  15   3       74.47       90.73     54.32 o 
   4  15   3      149.50      214.84     94.00 o 
  -6  16   3       20.23       -0.54     67.95 o 
  -5  16   3       75.88      113.16     68.24 o 
  -4  16   3        1.52       21.20     68.89 o 
  -3  16   3       51.83       87.36     69.53 o 
  -2  16   3       81.63      107.38     48.93 o 
  -1  16   3       27.94       24.06     45.22 o 
   0  16   3      586.00      595.88     59.89 o 
   1  16   3       66.16       78.56     50.65 o 
   2  16   3      266.52      211.95     56.12 o 
   3  16   3       71.80       68.72     56.98 o 
  -5  17   3      221.88      329.66     79.08 o 
  -4  17   3      596.82      642.65     89.20 o 
  -3  17   3       18.06       29.50     70.47 o 
  -2  17   3      535.93      596.87     85.49 o 
  -1  17   3        0.63      -11.97     48.72 o 
   0  17   3      115.98      106.51     51.37 o 
   1  17   3        5.27       -1.55     49.90 o 
   2  17   3        8.86        8.53     55.88 o 
  -4  18   3      396.18      389.22     85.96 o 
  -3  18   3      133.43       78.74     75.30 o 
  -2  18   3      717.42      656.51     89.90 o 
  -1  18   3        0.03      -36.77     70.91 o 
   0  18   3      875.18      942.47    218.52 o 
   1  18   3       89.56      146.27     58.87 o 
  -2  19   3        1.95      -90.31    123.57 o 
  -1  19   3       92.94      117.20     97.73 o 
 -10   0   4       21.91     -103.33    128.35 o 
  -9   0   4       27.38       54.89    113.01 o 
  -8   0   4      359.96      386.42     57.48 o 
  -7   0   4     1167.94      978.45     72.76 o 
  -6   0   4     1657.49     1459.38     85.59 o 
  -5   0   4     3928.69     3848.26    176.22 o 
  -4   0   4     8815.54     8527.61    605.41 o 
  -3   0   4     3695.56     3958.94    141.13 o 
  -2   0   4    14012.47    13557.79    398.07 o 
  -1   0   4     3617.08     3688.88    121.34 o 
   0   0   4    13177.62    14458.30    660.36 o 
   1   0   4     7217.69     6948.19    513.06 o 
   2   0   4     6914.07     5547.06    495.17 o 
   3   0   4     9885.20     9533.67    167.08 o 
   4   0   4      618.37      687.54     75.55 o 
   5   0   4     3531.03     3597.03    146.62 o 
   6   0   4       17.13        4.40     78.50 o 
 -10   1   4        3.37      -24.22     91.90 o 
  -9   1   4      883.19     1040.55    111.46 o 
  -8   1   4       57.06       30.74     34.98 o 
  -7   1   4     1595.22     1350.63     58.73 o 
  -6   1   4     1704.82     1515.25     54.66 o 
  -5   1   4      394.51      342.00     24.93 o 
  -4   1   4     2018.00     2053.24     66.97 o 
  -3   1   4       20.23       37.03     12.57 o 
  -2   1   4     4502.66     4663.32    104.87 o 
  -1   1   4     2016.22     2100.21     46.59 o 
   0   1   4       67.20       66.31     15.03 o 
   1   1   4     2208.20     2248.15     90.24 o 
   2   1   4        6.79        3.85     16.61 o 
   3   1   4        2.53       -7.19     31.64 o 
   4   1   4      189.17      187.06     45.64 o 
   5   1   4        1.38      -23.85     45.12 o 
   6   1   4       78.69       16.04     55.69 o 
 -10   2   4      172.60      204.62    101.54 o 
  -9   2   4       71.87       99.89     77.88 o 
  -8   2   4      233.10      186.76     40.22 o 
  -7   2   4      561.16      494.44     41.37 o 
  -6   2   4      952.80      845.57     48.55 o 
  -5   2   4     1861.67     1721.99     53.87 o 
  -4   2   4      204.30      167.99     19.71 o 
  -3   2   4     5146.11     4899.45     91.48 o 
  -2   2   4       42.08       37.38     10.61 o 
  -1   2   4      992.15      961.83     31.57 o 
   0   2   4      299.15      261.93     19.84 o 
   1   2   4     1075.75     1033.84     39.87 o 
   2   2   4        8.04       10.38     17.61 o 
   3   2   4       19.42       19.03     32.81 o 
   4   2   4      103.01       61.39     40.76 o 
   5   2   4       23.50        8.80     46.95 o 
   6   2   4       29.02       39.89     56.34 o 
 -10   3   4        2.49       25.76     88.45 o 
  -9   3   4      597.91      706.51    105.03 o 
  -8   3   4       50.72       46.93     35.75 o 
  -7   3   4      878.54      789.14     52.59 o 
  -6   3   4     1062.97      976.15     51.26 o 
  -5   3   4     2724.08     2419.84     83.82 o 
  -4   3   4     6581.92     6236.15    185.80 o 
  -3   3   4     2317.71     2220.80     67.21 o 
  -2   3   4     2818.83     2638.30     60.18 o 
  -1   3   4     2468.97     2134.26    212.16 o 
   0   3   4     1524.93     1071.58    149.08 o 
   1   3   4      921.70     1005.37     45.83 o 
   2   3   4      189.01      187.81     21.18 o 
   3   3   4      134.63      154.80     35.73 o 
   4   3   4        4.32       -4.57     38.18 o 
   5   3   4      101.57       65.18     48.26 o 
   6   3   4       11.76      -38.23     65.86 o 
 -10   4   4      188.96      281.55    102.87 o 
  -9   4   4       34.53       12.77     57.53 o 
  -8   4   4      432.89      452.94     41.25 o 
  -7   4   4      976.53      935.68     55.95 o 
  -6   4   4       59.12       58.76     33.49 o 
  -5   4   4     2453.97     2335.96    139.00 o 
  -4   4   4      343.84      281.85     22.14 o 
  -3   4   4     1431.87     1481.13     56.53 o 
  -2   4   4     2593.41     2493.34     78.37 o 
  -1   4   4      234.10      279.07     15.07 o 
   0   4   4     6569.71     6631.13    247.80 o 
   1   4   4      549.77      509.17     24.15 o 
   2   4   4      937.88      920.67     37.41 o 
   3   4   4      396.39      391.02     41.75 o 
   4   4   4       22.85       18.35     39.91 o 
   5   4   4      330.30      323.44     65.78 o 
   6   4   4       43.03       -4.27     69.08 o 
 -10   5   4        1.95      -29.66     88.76 o 
  -9   5   4        0.03       17.53     69.59 o 
  -8   5   4      154.11      126.21     36.82 o 
  -7   5   4      615.70      620.57     42.28 o 
  -6   5   4      784.38      787.65     42.33 o 
  -5   5   4     3861.72     3757.56    176.77 o 
  -4   5   4     1963.51     1771.22     72.56 o 
  -3   5   4    19321.40    17740.24    548.18 o 
  -2   5   4       72.45       99.43     18.67 o 
  -1   5   4    17648.29    15696.23    525.42 o 
   0   5   4     1544.16     1493.63     35.70 o 
   1   5   4    10171.94     9964.04    297.46 o 
   2   5   4     3735.88     3449.11     91.66 o 
   3   5   4     1658.76     1646.84     63.57 o 
   4   5   4     3960.27     3911.23    228.67 o 
   5   5   4       16.61      -41.06     58.76 o 
   6   5   4      822.34      752.81     88.54 o 
 -10   6   4      293.19      457.79    108.03 o 
  -9   6   4        2.68      -15.38     73.88 o 
  -8   6   4     1274.40     1320.55    158.93 o 
  -7   6   4      696.84      696.29     46.27 o 
  -6   6   4     2479.24     2266.51    119.68 o 
  -5   6   4     1427.14     1303.31     61.80 o 
  -4   6   4      614.20      617.26     32.68 o 
  -3   6   4     3339.95     2993.21    112.19 o 
  -2   6   4       33.06       45.89     20.45 o 
  -1   6   4     2252.37     1943.21     81.59 o 
   0   6   4      962.30      949.35     34.99 o 
   1   6   4       57.80       51.50     17.83 o 
   2   6   4      202.73      216.81     25.05 o 
   3   6   4        8.29       17.16     37.23 o 
   4   6   4       32.77       25.49     51.93 o 
   5   6   4        0.85      -15.97     60.02 o 
   6   6   4       23.14      -16.80     72.03 o 
  -9   7   4       60.61      127.15     83.58 o 
  -8   7   4      220.59      221.30     52.03 o 
  -7   7   4       91.96       77.79     36.94 o 
  -6   7   4      400.21      423.04     39.17 o 
  -5   7   4      197.75      226.12     32.19 o 
  -4   7   4     1223.93     1211.88     51.28 o 
  -3   7   4      246.33      239.06     24.19 o 
  -2   7   4     1369.22     1474.97     73.24 o 
  -1   7   4      171.55      166.82     27.11 o 
   0   7   4       90.20       76.88     26.48 o 
   1   7   4       13.28       10.66     22.46 o 
   2   7   4        0.12        3.66     26.54 o 
   3   7   4       15.78       11.24     38.55 o 
   4   7   4      115.25      114.18     55.57 o 
   5   7   4       17.51       52.47     64.80 o 
   6   7   4        1.63       -1.44     73.22 o 
  -9   8   4        1.89       24.59     78.55 o 
  -8   8   4      769.85      781.01     89.37 o 
  -7   8   4       15.05       24.00     38.93 o 
  -6   8   4      953.39      992.27     55.35 o 
  -5   8   4     1354.01     1355.39     65.30 o 
  -4   8   4     1461.11     1265.90     46.34 o 
  -3   8   4     2104.20     1939.32     85.23 o 
  -2   8   4      193.86      167.31     22.33 o 
  -1   8   4     1666.69     1423.13     72.65 o 
   0   8   4      255.48      237.61     32.39 o 
   1   8   4     1223.09     1156.61     49.76 o 
   2   8   4       35.46       38.05     27.95 o 
   3   8   4      147.94      146.49     42.38 o 
   4   8   4      103.14      126.59     56.64 o 
   5   8   4       26.88       11.96     67.40 o 
  -9   9   4       24.70      -11.62     84.20 o 
  -8   9   4      149.58      141.96     53.72 o 
  -7   9   4        1.46      -26.83     39.89 o 
  -6   9   4     1037.30      978.72     59.59 o 
  -5   9   4      780.34      779.13     50.18 o 
  -4   9   4     1356.79     1357.22     70.17 o 
  -3   9   4     1771.35     1572.87     69.36 o 
  -2   9   4      602.13      550.09     33.69 o 
  -1   9   4     4016.07     3365.91     91.15 o 
   0   9   4       73.34       72.76     31.53 o 
   1   9   4     1654.75     1617.93     59.31 o 
   2   9   4     1230.58     1216.11     49.60 o 
   3   9   4      305.98      344.90     49.53 o 
   4   9   4      547.00      499.52     67.68 o 
   5   9   4        0.98      -13.50     64.26 o 
  -9  10   4       78.65       94.39     91.00 o 
  -8  10   4        0.49        1.11     52.47 o 
  -7  10   4      309.56      287.67     50.48 o 
  -6  10   4      176.83      146.78     45.41 o 
  -5  10   4      844.34      809.05     54.27 o 
  -4  10   4     1855.35     1901.30    103.52 o 
  -3  10   4      474.90      428.43     33.38 o 
  -2  10   4     5176.40     4580.48    157.67 o 
  -1  10   4      220.72      182.36     36.38 o 
   0  10   4     3623.85     3265.39     85.01 o 
   1  10   4     1794.17     1690.81     63.87 o 
   2  10   4     2160.59     2089.46     68.76 o 
   3  10   4     2286.05     2271.95     82.33 o 
   4  10   4      288.05      267.64     64.86 o 
   5  10   4      663.90      684.62     84.76 o 
  -8  11   4       36.60       62.02     56.77 o 
  -7  11   4     1359.70     1347.29     73.54 o 
  -6  11   4      497.36      482.49     54.35 o 
  -5  11   4      778.18      777.26     55.11 o 
  -4  11   4      992.89     1013.59     49.18 o 
  -3  11   4      168.48      163.36     39.05 o 
  -2  11   4     2107.60     1969.74     69.01 o 
  -1  11   4        0.18       12.40     32.29 o 
   0  11   4      589.22      579.08     47.25 o 
   1  11   4        1.46        4.80     36.22 o 
   2  11   4       12.73       -1.63     40.22 o 
   3  11   4       23.54      -10.11     57.88 o 
   4  11   4        0.93       13.89     78.10 o 
   5  11   4       21.91      -30.04     68.59 o 
  -8  12   4        0.07       -3.14     58.61 o 
  -7  12   4      221.52      232.88     54.58 o 
  -6  12   4       42.22       24.59     45.01 o 
  -5  12   4       97.17      107.29     43.40 o 
  -4  12   4       15.79        2.32     39.37 o 
  -3  12   4       57.61       12.97     35.38 o 
  -2  12   4      192.04      218.37     40.47 o 
  -1  12   4       62.62       35.86     37.11 o 
   0  12   4      188.15      205.42     41.85 o 
   1  12   4       30.85       52.27     40.35 o 
   2  12   4      148.92      184.65     47.19 o 
   3  12   4       48.21       23.68     60.16 o 
   4  12   4        0.73       42.60     84.34 o 
  -8  13   4       84.39       52.47    118.67 o 
  -7  13   4      452.33      548.01     66.18 o 
  -6  13   4      215.25      205.84     53.28 o 
  -5  13   4      727.84      675.30     72.98 o 
  -4  13   4      768.39      742.84     57.79 o 
  -3  13   4      463.22      415.32     50.41 o 
  -2  13   4      291.40      295.83     48.08 o 
  -1  13   4      138.42      124.15     42.03 o 
   0  13   4      138.68      108.83     43.48 o 
   1  13   4       94.01       97.86     42.78 o 
   2  13   4        3.57       24.43     46.13 o 
   3  13   4        1.18       42.93     64.33 o 
   4  13   4        1.08       56.52     69.80 o 
  -7  14   4       75.65       46.29     56.37 o 
  -6  14   4      101.53      139.26     64.74 o 
  -5  14   4      264.14      239.94     66.02 o 
  -4  14   4      796.08      830.00     63.56 o 
  -3  14   4      112.14       57.45     43.16 o 
  -2  14   4     1890.81     1910.37     78.56 o 
  -1  14   4       37.55        1.39     42.45 o 
   0  14   4     1241.45     1337.13    148.16 o 
   1  14   4      385.12      363.74     53.28 o 
   2  14   4      287.65      273.37     53.58 o 
   3  14   4      525.97      558.87     82.44 o 
  -6  15   4       65.53       77.48     67.42 o 
  -5  15   4       30.36       90.23     67.19 o 
  -4  15   4      192.10      179.05     52.48 o 
  -3  15   4      684.84      669.25     62.12 o 
  -2  15   4       11.63       17.09     44.79 o 
  -1  15   4     1484.03     1460.67    121.70 o 
   0  15   4       22.27       94.59     47.95 o 
   1  15   4      806.65      830.15     67.29 o 
   2  15   4      270.10      265.44     57.43 o 
   3  15   4      352.70      476.38     83.78 o 
  -6  16   4      196.42      197.56     72.80 o 
  -5  16   4      449.02      401.13     76.94 o 
  -4  16   4      122.92      118.24     70.36 o 
  -3  16   4      418.77      492.72     60.50 o 
  -2  16   4        4.36      -14.60     48.85 o 
  -1  16   4      352.36      374.36     57.35 o 
   0  16   4       10.12       23.80     48.68 o 
   1  16   4       26.70       31.01     57.60 o 
   2  16   4        1.20      -52.69     52.69 o 
  -5  17   4       65.97       82.51     75.63 o 
  -4  17   4       35.06       -5.94     70.34 o 
  -3  17   4      123.65      108.51     77.33 o 
  -2  17   4       12.25       55.46     54.09 o 
  -1  17   4      148.41       93.14     55.48 o 
   0  17   4       47.13       22.05     51.29 o 
   1  17   4       61.51       38.57     61.22 o 
  -3  18   4      127.02      239.98     86.85 o 
  -2  18   4       15.42       18.75     77.82 o 
  -1  18   4       84.72       91.11     57.32 o 
   0  18   4        0.09       26.02     61.52 o 
 -10   1   5       36.86       19.40     86.49 o 
  -9   1   5      146.86      104.12     44.70 o 
  -8   1   5      350.34      366.75     49.07 o 
  -7   1   5      367.50      356.91     44.83 o 
  -6   1   5      225.79      222.02     37.92 o 
  -5   1   5     2996.46     2960.22     94.46 o 
  -4   1   5        3.76       -4.54     15.99 o 
  -3   1   5     9884.86    10311.78    213.65 o 
  -2   1   5      544.52      540.65     27.63 o 
  -1   1   5    11389.39    12435.45    503.37 o 
   0   1   5     1862.84     1808.89     79.18 o 
   1   1   5     3699.65     3662.20    171.04 o 
   2   1   5     2779.95     2557.40    120.11 o 
   3   1   5      744.13      788.96     52.09 o 
   4   1   5     1065.85     1096.09     66.96 o 
   5   1   5        1.14      -30.32     48.61 o 
 -10   2   5      394.73      566.72    111.57 o 
  -9   2   5      301.55      273.60     46.51 o 
  -8   2   5     2328.58     2323.93     78.32 o 
  -7   2   5     1557.49     1387.84     63.01 o 
  -6   2   5     2291.16     2082.95     67.12 o 
  -5   2   5     4630.23     4209.44    119.61 o 
  -4   2   5       72.46       58.59     17.31 o 
  -3   2   5     6175.41     6050.87    213.38 o 
  -2   2   5     1823.05     1910.66     65.99 o 
  -1   2   5     4903.72     4990.98    192.87 o 
   0   2   5     1262.24     1270.70     75.95 o 
   1   2   5      309.37      318.57     21.14 o 
   2   2   5      304.77      292.66     35.58 o 
   3   2   5      102.49      111.86     39.52 o 
   4   2   5        0.12       -7.40     43.24 o 
   5   2   5       56.73       17.57     53.88 o 
 -10   3   5        4.65      -32.16     96.87 o 
  -9   3   5      596.88      665.95     54.98 o 
  -8   3   5      701.56      667.91     56.15 o 
  -7   3   5     1453.06     1368.90     63.87 o 
  -6   3   5     2244.02     1963.64     67.02 o 
  -5   3   5      355.94      365.49     39.24 o 
  -4   3   5     4684.54     4381.32    136.10 o 
  -3   3   5      227.55      239.61     23.50 o 
  -2   3   5     2132.51     2085.17     67.85 o 
  -1   3   5     2825.07     2793.56    126.65 o 
   0   3   5      190.05      230.11     19.58 o 
   1   3   5      966.64      951.12     48.83 o 
   2   3   5      603.19      623.43     46.72 o 
   3   3   5      404.84      359.86     44.73 o 
   4   3   5      324.64      319.91     52.41 o 
   5   3   5        5.55       17.93     61.22 o 
 -10   4   5       38.32      119.21     85.92 o 
  -9   4   5        0.26      -11.73     46.68 o 
  -8   4   5      180.49      171.62     42.44 o 
  -7   4   5        2.52      -17.13     44.14 o 
  -6   4   5     2039.54     1830.54     67.77 o 
  -5   4   5      155.75      153.21     37.53 o 
  -4   4   5     4393.49     4144.15    121.39 o 
  -3   4   5      105.63       96.48     20.48 o 
  -2   4   5     6895.57     6594.04    209.99 o 
  -1   4   5     1039.35      974.09     33.86 o 
   0   4   5     3728.31     3628.31    148.66 o 
   1   4   5     2834.90     2104.17    301.74 o 
   2   4   5      976.79      933.68     43.42 o 
   3   4   5     2438.02     2335.19    108.87 o 
   4   4   5       69.14       16.29     52.77 o 
   5   4   5      795.05      737.88     81.26 o 
 -10   5   5        1.17       28.25    123.51 o 
  -9   5   5       74.09      105.08     50.65 o 
  -8   5   5        0.19       -5.50     36.21 o 
  -7   5   5       45.84       47.59     32.93 o 
  -6   5   5       19.09       51.34     33.05 o 
  -5   5   5      148.59      139.21     36.93 o 
  -4   5   5      215.51      237.72     21.95 o 
  -3   5   5      668.37      614.70     30.41 o 
  -2   5   5        2.96       -7.56     18.75 o 
  -1   5   5        3.79        9.14     15.71 o 
   0   5   5       77.14       52.92     18.60 o 
   1   5   5        8.16        3.48     19.24 o 
   2   5   5      137.97       98.16     35.00 o 
   3   5   5       16.29       11.25     47.19 o 
   4   5   5      135.68      124.51     57.37 o 
   5   5   5        1.44      -48.06     64.16 o 
 -10   6   5        3.64     -136.42    136.42 o 
  -9   6   5        8.10       -3.46     48.74 o 
  -8   6   5       14.93       24.98     38.53 o 
  -7   6   5       74.78       72.97     34.93 o 
  -6   6   5      196.86      184.06     34.66 o 
  -5   6   5        5.31       -6.21     31.90 o 
  -4   6   5     2910.73     2682.97     85.33 o 
  -3   6   5        0.06        9.29     21.81 o 
  -2   6   5     5980.01     5420.91    153.37 o 
  -1   6   5      345.57      316.54     33.50 o 
   0   6   5     3678.32     3548.36    132.65 o 
   1   6   5     1319.55     1244.23     52.28 o 
   2   6   5      951.24      910.46     53.70 o 
   3   6   5     1211.49     1216.32    115.54 o 
   4   6   5      107.73       78.39     57.09 o 
   5   6   5      457.47      434.77     76.53 o 
 -10   7   5        3.82       79.11    148.53 o 
  -9   7   5      818.14      970.29    140.29 o 
  -8   7   5      483.32      473.52     48.06 o 
  -7   7   5     1959.51     1878.62     79.24 o 
  -6   7   5     3101.40     2866.47    164.55 o 
  -5   7   5     1147.71     1053.80     48.75 o 
  -4   7   5     5638.65     4951.04    195.01 o 
  -3   7   5       36.21       -1.82     24.99 o 
  -2   7   5     3835.69     3262.66    114.65 o 
  -1   7   5      181.33      190.98     32.75 o 
   0   7   5      714.99      717.13     36.11 o 
   1   7   5      383.33      422.89     36.56 o 
   2   7   5       35.63       25.27     37.65 o 
   3   7   5       37.79       52.90     50.93 o 
   4   7   5      106.16       42.75     57.19 o 
   5   7   5        3.20      -64.84     66.03 o 
  -9   8   5      112.01      128.26     56.90 o 
  -8   8   5      313.36      324.74     47.21 o 
  -7   8   5      600.60      700.97     63.40 o 
  -6   8   5        6.56       27.13     35.07 o 
  -5   8   5     1467.31     1440.61     61.85 o 
  -4   8   5      501.40      431.59     34.50 o 
  -3   8   5      955.19      968.84     41.84 o 
  -2   8   5     3562.91     2854.84     79.47 o 
  -1   8   5       25.42       12.93     29.99 o 
   0   8   5     3502.63     3187.16    142.01 o 
   1   8   5      144.13      134.95     33.92 o 
   2   8   5      704.10      710.49     51.81 o 
   3   8   5      339.91      293.74     56.06 o 
   4   8   5        0.17        2.85     60.11 o 
   5   8   5      244.62      299.38     76.72 o 
  -9   9   5       99.93      128.71     59.18 o 
  -8   9   5        1.12        4.72     46.15 o 
  -7   9   5      298.49      375.77     51.85 o 
  -6   9   5      132.92       95.69     41.17 o 
  -5   9   5      873.90      969.88     78.58 o 
  -4   9   5      163.71      155.34     31.20 o 
  -3   9   5      777.63      722.52     48.44 o 
  -2   9   5      464.99      395.64     40.53 o 
  -1   9   5     1709.20     1541.45     77.05 o 
   0   9   5      959.65      848.11     50.03 o 
   1   9   5     1262.66     1217.42     66.14 o 
   2   9   5     1275.57     1255.04     65.27 o 
   3   9   5      358.09      402.25     63.59 o 
   4   9   5      406.01      468.00     73.71 o 
  -9  10   5        0.82       -7.44     67.87 o 
  -8  10   5      176.74      199.95     54.64 o 
  -7  10   5       18.48      -12.11     42.94 o 
  -6  10   5       58.65       75.76     42.98 o 
  -5  10   5       70.76       48.84     38.01 o 
  -4  10   5      386.88      380.60     37.00 o 
  -3  10   5      304.45      259.98     42.18 o 
  -2  10   5      164.83      131.72     36.79 o 
  -1  10   5      547.84      474.20     44.50 o 
   0  10   5      116.95       73.82     36.30 o 
   1  10   5      649.16      586.66     55.03 o 
   2  10   5       50.31       52.03     53.95 o 
   3  10   5      359.41      355.38     60.88 o 
   4  10   5        4.38       23.77     63.27 o 
  -8  11   5        0.06      -41.94     50.36 o 
  -7  11   5        7.84       -1.74     47.12 o 
  -6  11   5       11.09       12.13     44.91 o 
  -5  11   5       14.92      -24.88     40.52 o 
  -4  11   5        2.07       -6.60     38.21 o 
  -3  11   5     1108.22     1061.20     60.59 o 
  -2  11   5       15.99        6.57     35.71 o 
  -1  11   5     1759.68     1618.54     68.30 o 
   0  11   5       95.62      122.74     39.62 o 
   1  11   5     1097.28     1136.95     71.22 o 
   2  11   5       37.46       42.30     60.12 o 
   3  11   5       78.95       82.12     64.76 o 
   4  11   5      150.34      138.22     67.93 o 
  -8  12   5      423.29      428.18     63.74 o 
  -7  12   5      781.76      907.01    102.73 o 
  -6  12   5      745.36      778.74     62.66 o 
  -5  12   5     2488.11     2372.45    187.81 o 
  -4  12   5      212.01      162.57     45.97 o 
  -3  12   5     2468.07     2322.97     87.91 o 
  -2  12   5        6.45        0.35     37.22 o 
  -1  12   5      864.77      828.77     57.62 o 
   0  12   5      243.51      156.06     44.93 o 
   1  12   5      112.31      128.02     49.79 o 
   2  12   5      112.54      138.59     63.71 o 
   3  12   5        0.14      -39.08     66.10 o 
  -8  13   5      133.57      253.48    130.77 o 
  -7  13   5       81.43        5.94     62.55 o 
  -6  13   5      604.84      605.75     73.83 o 
  -5  13   5      391.83      332.80     65.80 o 
  -4  13   5      734.99      590.38     56.59 o 
  -3  13   5     1173.50     1143.14     66.36 o 
  -2  13   5      104.26      137.60     45.63 o 
  -1  13   5     1544.02     1522.72     73.08 o 
   0  13   5      258.60      208.31     48.11 o 
   1  13   5      802.97      800.20     69.76 o 
   2  13   5      392.20      378.51     73.32 o 
   3  13   5       66.76       88.18     72.69 o 
  -7  14   5       13.54       67.03     63.37 o 
  -6  14   5       65.12       58.03     67.23 o 
  -5  14   5       11.98      -17.33     62.34 o 
  -4  14   5      266.98      283.67     52.80 o 
  -3  14   5        1.89      -28.45     44.91 o 
  -2  14   5      277.01      253.76     50.19 o 
  -1  14   5       83.73      109.27     46.23 o 
   0  14   5      313.44      361.40     55.95 o 
   1  14   5      254.56      229.50     62.69 o 
   2  14   5      129.15      159.93     73.16 o 
  -6  15   5        0.99       -6.33     63.50 o 
  -5  15   5      249.80      154.41     70.02 o 
  -4  15   5       50.57       53.10     47.97 o 
  -3  15   5      340.41      310.53     55.49 o 
  -2  15   5      124.22      148.01     50.06 o 
  -1  15   5      183.95      185.76     51.91 o 
   0  15   5      149.32      150.33     52.59 o 
   1  15   5      105.50       71.60     59.84 o 
   2  15   5       96.72      102.83     74.25 o 
  -6  16   5        5.34       34.86    109.79 o 
  -5  16   5      103.00      127.47     72.72 o 
  -4  16   5        0.10      -38.07     53.06 o 
  -3  16   5      157.97      146.49     54.35 o 
  -2  16   5       50.58       58.25     52.96 o 
  -1  16   5        0.51      -24.80     50.17 o 
   0  16   5      158.13      188.59     57.80 o 
   1  16   5       30.58      -19.42     61.66 o 
  -4  17   5      511.10      542.46     69.37 o 
  -3  17   5        1.24      -51.94     54.66 o 
  -2  17   5      390.99      479.43     72.32 o 
  -1  17   5       14.57       -6.84     56.17 o 
   0  17   5       61.17       66.08     79.37 o 
  -3  18   5       47.08       49.24     87.18 o 
  -2  18   5      451.34      426.23    107.36 o 
 -10   0   6        4.93        1.85     79.91 o 
  -9   0   6       94.36      118.14     72.64 o 
  -8   0   6      345.80      449.59     77.56 o 
  -7   0   6      250.15      264.67     66.18 o 
  -6   0   6     1138.49     1138.44     83.76 o 
  -5   0   6     1590.27     1504.20     96.06 o 
  -4   0   6     3740.09     3535.64    126.55 o 
  -3   0   6       11.37       -6.13     32.20 o 
  -2   0   6     3666.13     3663.83    103.83 o 
  -1   0   6     2505.40     2873.29    156.09 o 
   0   0   6     5603.37     5824.36    437.52 o 
   1   0   6     4862.10     4088.59    292.22 o 
   2   0   6     2150.82     2060.39     95.38 o 
   3   0   6     2959.74     2739.94    119.07 o 
   4   0   6       61.66       72.63     70.78 o 
   5   0   6      845.06      915.02    111.30 o 
 -10   1   6        7.43       19.67     80.04 o 
  -9   1   6      998.71     1032.37     68.35 o 
  -8   1   6       93.00       59.19     45.56 o 
  -7   1   6      417.07      411.76     50.22 o 
  -6   1   6     1525.89     1417.56     63.72 o 
  -5   1   6      111.81      121.29     35.04 o 
  -4   1   6     3092.16     3093.56     86.55 o 
  -3   1   6      673.50      662.00     34.41 o 
  -2   1   6     3020.50     3063.31     89.77 o 
  -1   1   6     2032.83     2033.49     71.12 o 
   0   1   6       98.24      102.22     23.71 o 
   1   1   6     1068.21      963.56     51.85 o 
   2   1   6       83.07       96.65     35.87 o 
   3   1   6       56.23       50.67     43.08 o 
   4   1   6       93.13       83.71     52.04 o 
   5   1   6       23.92       12.79     70.63 o 
 -10   2   6      120.43      149.31     85.09 o 
  -9   2   6      313.79      346.13     56.91 o 
  -8   2   6      249.14      286.18     50.96 o 
  -7   2   6     1625.07     1535.35     70.26 o 
  -6   2   6      846.35      860.49     55.25 o 
  -5   2   6     3159.09     2979.37     78.54 o 
  -4   2   6      143.34      133.63     19.26 o 
  -3   2   6     1760.41     1759.13     63.34 o 
  -2   2   6      125.93      116.25     24.75 o 
  -1   2   6      569.88      589.27     30.98 o 
   0   2   6       70.32       69.19     20.15 o 
   1   2   6       18.80       44.53     25.41 o 
   2   2   6      112.48      116.94     36.78 o 
   3   2   6        2.18        5.23     41.59 o 
   4   2   6        1.15      -17.39     57.83 o 
   5   2   6        6.31       -7.27    109.79 o 
 -10   3   6        3.90      -14.48     79.91 o 
  -9   3   6      383.95      484.34     61.76 o 
  -8   3   6      111.22       89.08     46.82 o 
  -7   3   6      611.11      683.87     56.15 o 
  -6   3   6     1979.41     1920.77     72.61 o 
  -5   3   6      601.10      585.17     49.58 o 
  -4   3   6     3743.08     3462.93     98.73 o 
  -3   3   6      629.57      685.07     32.29 o 
  -2   3   6     1245.71     1147.74     68.02 o 
  -1   3   6       49.05       72.25     23.68 o 
   0   3   6      693.26      656.44     30.15 o 
   1   3   6      172.54      165.89     27.99 o 
   2   3   6       49.10       43.16     35.34 o 
   3   3   6       13.48      -22.92     47.84 o 
   4   3   6       44.35       -6.28     56.28 o 
 -10   4   6      232.87      303.83     94.34 o 
  -9   4   6       16.92      -14.07     43.19 o 
  -8   4   6      104.34      133.18     54.83 o 
  -7   4   6      993.48     1068.24     66.08 o 
  -6   4   6       59.65       74.58     38.63 o 
  -5   4   6     2845.16     2831.46     82.86 o 
  -4   4   6      213.33      213.12     28.99 o 
  -3   4   6     2322.82     2283.22     77.37 o 
  -2   4   6     2099.54     2090.08     72.23 o 
  -1   4   6        2.22        0.82      9.20 o 
   0   4   6     2250.42     1747.43    270.66 o 
   1   4   6      240.33      239.03     30.23 o 
   2   4   6      608.78      565.00     53.53 o 
   3   4   6      210.79      166.12     53.95 o 
   4   4   6        8.72      -53.30     63.18 o 
 -10   5   6        3.84      -20.99     84.57 o 
  -9   5   6        0.90       -8.94     40.62 o 
  -8   5   6       59.71       35.72     38.83 o 
  -7   5   6       83.34       82.49     45.93 o 
  -6   5   6      975.68      860.54     58.39 o 
  -5   5   6      960.85     1000.75     60.05 o 
  -4   5   6      280.60      236.18     35.68 o 
  -3   5   6     4322.66     3946.26    130.62 o 
  -2   5   6      371.80      361.69     28.60 o 
  -1   5   6     4922.92     4464.79    175.55 o 
   0   5   6     2030.78     1880.28     79.53 o 
   1   5   6     3990.87     3774.28    181.61 o 
   2   5   6     2354.13     2197.06     80.90 o 
   3   5   6      295.10      210.74     56.52 o 
   4   5   6      972.65      914.61     83.07 o 
 -10   6   6      421.69      588.49    188.90 o 
  -9   6   6       23.35       62.78     44.80 o 
  -8   6   6     1009.93     1050.91     57.77 o 
  -7   6   6     1107.41     1122.37     57.01 o 
  -6   6   6     1267.76     1154.66     61.15 o 
  -5   6   6     2306.49     2092.05    105.25 o 
  -4   6   6      465.81      455.06     37.92 o 
  -3   6   6     4681.43     4150.65    199.61 o 
  -2   6   6       43.11       50.05     28.30 o 
  -1   6   6     1695.08     1453.08     62.81 o 
   0   6   6       99.10       99.64     27.42 o 
   1   6   6      119.68      106.95     31.78 o 
   2   6   6       82.70       60.31     44.68 o 
   3   6   6        0.81       22.55     53.02 o 
   4   6   6       16.52       31.45     64.52 o 
 -10   7   6      120.03      248.63    160.64 o 
  -9   7   6       71.44       95.11     45.64 o 
  -8   7   6      151.93      157.34     44.52 o 
  -7   7   6      167.01      142.92     40.99 o 
  -6   7   6      318.50      342.68     42.23 o 
  -5   7   6        2.02      -35.26     35.26 o 
  -4   7   6      122.46       99.85     31.45 o 
  -3   7   6      781.05      693.47     43.10 o 
  -2   7   6      598.64      599.43     43.63 o 
  -1   7   6       88.55       85.25     33.83 o 
   0   7   6      213.75      231.98     30.44 o 
   1   7   6       98.02       71.37     33.33 o 
   2   7   6        0.08      -14.60     45.53 o 
   3   7   6       13.36       -1.22     54.12 o 
   4   7   6       13.05      -12.05     64.27 o 
  -9   8   6       63.04       70.87     48.89 o 
  -8   8   6      651.28      744.02     57.73 o 
  -7   8   6      337.99      408.82     47.57 o 
  -6   8   6      936.56      906.93     54.51 o 
  -5   8   6     2282.13     2299.04    151.99 o 
  -4   8   6      935.88      832.83     51.17 o 
  -3   8   6     1351.78     1180.52     56.95 o 
  -2   8   6      397.24      391.96     41.65 o 
  -1   8   6      850.54      838.66     51.33 o 
   0   8   6       15.74       25.97     35.18 o 
   1   8   6      433.50      424.97     41.95 o 
   2   8   6       26.26       30.27     43.29 o 
   3   8   6      128.30      131.39     57.47 o 
   4   8   6        3.12      -31.64     64.86 o 
  -9   9   6       17.48       22.53     53.24 o 
  -8   9   6      162.63      129.27     51.85 o 
  -7   9   6       29.97       22.50     43.59 o 
  -6   9   6      552.55      639.69     78.49 o 
  -5   9   6      496.04      499.64     48.57 o 
  -4   9   6     1152.67     1183.36     61.19 o 
  -3   9   6      931.28      836.88     54.58 o 
  -2   9   6      193.22      201.28     41.20 o 
  -1   9   6     1696.48     1518.68     64.40 o 
   0   9   6      171.20      142.06     38.69 o 
   1   9   6      395.10      418.14     54.94 o 
   2   9   6      515.74      528.53     56.01 o 
   3   9   6      106.61       83.88     59.69 o 
  -9  10   6       11.71       21.18     54.80 o 
  -8  10   6        8.03      -10.94     50.84 o 
  -7  10   6       63.52       22.05     46.16 o 
  -6  10   6       97.77      151.94     46.35 o 
  -5  10   6      286.74      232.50     46.69 o 
  -4  10   6     1927.61     1788.88     72.96 o 
  -3  10   6       28.83       -3.84     38.66 o 
  -2  10   6     3042.80     2814.46    102.72 o 
  -1  10   6       81.63      126.61     42.04 o 
   0  10   6     2070.67     1959.97    139.47 o 
   1  10   6      902.37      894.53     77.98 o 
   2  10   6      600.50      638.70     75.29 o 
   3  10   6      998.30      983.25     83.62 o 
  -8  11   6      191.99      117.03     56.73 o 
  -7  11   6      959.12     1018.58    105.01 o 
  -6  11   6      540.23      586.67     69.31 o 
  -5  11   6      456.52      427.08     54.49 o 
  -4  11   6     1138.85     1176.05     67.52 o 
  -3  11   6        7.17       -6.12     39.46 o 
  -2  11   6     1774.63     1594.26     70.67 o 
  -1  11   6      166.99      135.76     44.11 o 
   0  11   6      457.21      474.92     60.66 o 
   1  11   6       31.83       53.39     59.51 o 
   2  11   6       37.82       36.26     64.83 o 
   3  11   6       14.62       -8.39     80.68 o 
  -8  12   6        1.67       29.19     57.07 o 
  -7  12   6       97.45       63.75     63.60 o 
  -6  12   6       18.86      -28.04     56.48 o 
  -5  12   6       44.39       49.22     46.10 o 
  -4  12   6       72.40       72.10     46.47 o 
  -3  12   6        0.74      -10.98     41.42 o 
  -2  12   6       73.12       64.50     44.34 o 
  -1  12   6        0.14      -14.47     42.23 o 
   0  12   6       43.98       46.18     51.04 o 
   1  12   6       21.05       13.42     63.57 o 
   2  12   6       16.55       14.43     71.14 o 
  -7  13   6      280.57      191.31     70.60 o 
  -6  13   6      293.27      328.82     72.77 o 
  -5  13   6      128.01       81.64     52.04 o 
  -4  13   6      808.62      837.66     65.53 o 
  -3  13   6       75.76       95.31     47.71 o 
  -2  13   6      356.33      358.59     53.83 o 
  -1  13   6        2.72        7.34     46.31 o 
   0  13   6      238.78      277.84     62.21 o 
   1  13   6        0.33      -65.97     76.07 o 
   2  13   6        2.16        8.10     67.62 o 
  -7  14   6       38.15       87.25     72.84 o 
  -6  14   6       62.41       59.96     67.61 o 
  -5  14   6       32.81       23.36     52.24 o 
  -4  14   6      310.40      332.46     58.36 o 
  -3  14   6       20.41      -28.69     47.49 o 
  -2  14   6      885.65      801.70     65.22 o 
  -1  14   6       23.90       27.04     49.29 o 
   0  14   6      472.90      411.66     68.62 o 
   1  14   6      208.78      288.19     93.51 o 
  -6  15   6       47.78      -16.44     69.84 o 
  -5  15   6       48.50       70.31     69.55 o 
  -4  15   6      106.77      119.78     55.17 o 
  -3  15   6      475.59      475.09     63.61 o 
  -2  15   6        2.14       -1.77     51.68 o 
  -1  15   6      722.13      730.19     68.47 o 
   0  15   6        9.67       53.21     61.26 o 
   1  15   6      301.98      187.28    120.28 o 
  -5  16   6      463.59      446.16     85.91 o 
  -4  16   6       51.81       51.03     56.08 o 
  -3  16   6      559.04      572.24     68.43 o 
  -2  16   6       15.88       13.56     55.01 o 
  -1  16   6      259.54      254.36     60.86 o 
   0  16   6       19.02       63.77    106.56 o 
  -4  17   6        0.32      -13.72    100.91 o 
  -3  17   6       97.07       71.84    101.71 o 
  -2  17   6        9.78      -47.63     88.80 o 
 -10   1   7        0.64       -1.33     58.17 o 
  -9   1   7       37.49       16.46     51.95 o 
  -8   1   7       53.39       41.08     49.10 o 
  -7   1   7       68.36       29.21     46.20 o 
  -6   1   7        0.71       -0.40     39.73 o 
  -5   1   7     1067.19     1030.75     61.37 o 
  -4   1   7       16.32       12.51     16.69 o 
  -3   1   7     2448.80     2623.09     70.35 o 
  -2   1   7      424.54      458.03     35.70 o 
  -1   1   7     1925.21     2150.43     98.92 o 
   0   1   7     1209.78     1242.34     63.88 o 
   1   1   7      428.44      402.11     40.31 o 
   2   1   7     1692.97     1606.52     69.61 o 
   3   1   7       82.86       30.69     52.84 o 
   4   1   7      595.02      618.87     76.43 o 
 -10   2   7      503.92      601.73     63.70 o 
  -9   2   7      581.50      614.81     66.71 o 
  -8   2   7     2235.69     2235.23     87.98 o 
  -7   2   7     1820.02     1684.59     77.07 o 
  -6   2   7     1491.90     1444.66     70.87 o 
  -5   2   7     3327.28     3149.01     86.60 o 
  -4   2   7        6.21       19.21     24.45 o 
  -3   2   7     3798.34     3871.67    117.97 o 
  -2   2   7     1203.97     1176.87     44.35 o 
  -1   2   7     1643.44     1767.07     82.06 o 
   0   2   7     1030.13      983.31     38.63 o 
   1   2   7       25.61       22.34     32.63 o 
   2   2   7      220.81      211.27     43.44 o 
   3   2   7      136.87      122.18     57.90 o 
   4   2   7       40.00       25.83    115.44 o 
 -10   3   7       13.41      -34.85     59.28 o 
  -9   3   7      424.25      471.50     64.58 o 
  -8   3   7      555.46      603.76     63.14 o 
  -7   3   7      729.43      766.80     62.22 o 
  -6   3   7     1455.99     1399.39     73.03 o 
  -5   3   7       24.22       37.58     40.24 o 
  -4   3   7     3882.11     3773.35    102.17 o 
  -3   3   7      778.87      744.23     32.95 o 
  -2   3   7     1925.51     1992.96     86.57 o 
  -1   3   7     1367.07     1471.62     78.76 o 
   0   3   7      346.38      399.01     34.62 o 
   1   3   7      267.69      275.66     37.48 o 
   2   3   7      191.77      177.41     50.27 o 
   3   3   7       70.02       78.56     55.63 o 
 -10   4   7       35.24       14.95     49.66 o 
  -9   4   7       17.16      -18.17     61.94 o 
  -8   4   7       57.78       46.56     51.76 o 
  -7   4   7       64.53       61.63     49.54 o 
  -6   4   7      804.77      883.67     63.27 o 
  -5   4   7       84.71       94.36     44.33 o 
  -4   4   7     1744.28     1699.71     56.80 o 
  -3   4   7      442.54      485.76     32.39 o 
  -2   4   7     2565.56     2505.03     80.66 o 
  -1   4   7      923.20      899.77     40.39 o 
   0   4   7     1788.97     1738.19     91.16 o 
   1   4   7      837.25      839.26     56.36 o 
   2   4   7      217.27      180.28     50.62 o 
   3   4   7      513.79      464.62     66.09 o 
 -10   5   7        5.70       15.54     49.93 o 
  -9   5   7        3.55       -0.31     45.15 o 
  -8   5   7        6.83        8.02     51.79 o 
  -7   5   7        4.07      -20.83     46.71 o 
  -6   5   7      154.81      126.39     47.90 o 
  -5   5   7        2.54       11.12     44.45 o 
  -4   5   7      619.86      555.89     45.50 o 
  -3   5   7      112.34       84.90     32.06 o 
  -2   5   7       19.17        4.15     31.52 o 
  -1   5   7        5.20       -0.27     24.42 o 
   0   5   7       84.19       38.99     29.72 o 
   1   5   7       11.31        0.14     38.91 o 
   2   5   7       40.62      -16.18     47.41 o 
   3   5   7        7.73      -32.46     54.86 o 
 -10   6   7        0.09      -38.90     76.66 o 
  -9   6   7        3.32       -7.70     45.81 o 
  -8   6   7        1.63        7.22     42.47 o 
  -7   6   7       27.60       23.60     43.83 o 
  -6   6   7      185.58      173.53     46.01 o 
  -5   6   7       58.76       31.27     34.70 o 
  -4   6   7     2368.82     2346.47     97.17 o 
  -3   6   7        1.13       -5.61     31.16 o 
  -2   6   7     2789.35     2680.64    130.43 o 
  -1   6   7       15.79       34.34     26.86 o 
   0   6   7      697.80      665.09     51.51 o 
   1   6   7      368.45      451.24     45.19 o 
   2   6   7      109.11       86.83     49.40 o 
   3   6   7      524.69      507.11     70.21 o 
  -9   7   7      793.25      898.87     71.24 o 
  -8   7   7      814.82      926.89     82.34 o 
  -7   7   7     1084.21     1014.72     71.20 o 
  -6   7   7     2706.35     2604.55    116.77 o 
  -5   7   7      139.93       93.86     37.48 o 
  -4   7   7     3719.32     3390.32    157.97 o 
  -3   7   7      261.33      235.50     39.14 o 
  -2   7   7     2575.02     2242.12    122.50 o 
  -1   7   7     1024.33      901.77     54.69 o 
   0   7   7      312.72      348.93     39.46 o 
   1   7   7      573.39      509.88     48.05 o 
   2   7   7       10.77       -8.16     49.98 o 
   3   7   7      109.35       58.04     61.08 o 
  -9   8   7       93.57       98.62     50.86 o 
  -8   8   7      105.01      137.27     48.29 o 
  -7   8   7      474.44      470.22     50.94 o 
  -6   8   7        0.25        4.88     44.13 o 
  -5   8   7     1381.44     1392.01     61.31 o 
  -4   8   7      382.99      355.01     44.04 o 
  -3   8   7      707.28      782.05     53.94 o 
  -2   8   7     1255.78     1121.05     60.19 o 
  -1   8   7        7.59       25.21     38.78 o 
   0   8   7     1107.64     1003.06     98.69 o 
   1   8   7       50.67       48.06     40.42 o 
   2   8   7      224.43      235.85     58.64 o 
   3   8   7      156.57      133.48     65.59 o 
  -9   9   7       36.94       64.49     52.42 o 
  -8   9   7        5.42      -11.85     46.13 o 
  -7   9   7       70.55       76.67     44.47 o 
  -6   9   7       23.42      -12.11     39.32 o 
  -5   9   7      104.04       99.36     42.62 o 
  -4   9   7        2.41       14.33     39.15 o 
  -3   9   7       13.11       26.53     40.31 o 
  -2   9   7      549.98      575.32     51.82 o 
  -1   9   7      329.96      329.79     47.41 o 
   0   9   7      863.43      847.53     66.61 o 
   1   9   7      241.95      329.49     86.14 o 
   2   9   7      493.53      500.24     65.55 o 
  -9  10   7       10.14       65.39    130.77 o 
  -8  10   7       58.99       68.55     54.72 o 
  -7  10   7       10.63       33.40     47.75 o 
  -6  10   7       52.67       10.84     52.67 o 
  -5  10   7      235.68      201.56     46.57 o 
  -4  10   7      101.75      114.18     44.05 o 
  -3  10   7      189.16      176.88     46.59 o 
  -2  10   7       40.99       -2.27     39.80 o 
  -1  10   7      113.09       84.42     43.37 o 
   0  10   7        1.26      -20.61     46.97 o 
   1  10   7      263.13      207.31     80.43 o 
   2  10   7        0.19      -38.48     75.72 o 
  -8  11   7        4.75       34.34     62.27 o 
  -7  11   7       10.89       -0.68     61.21 o 
  -6  11   7       22.12        5.76     58.21 o 
  -5  11   7        0.43        9.68     47.52 o 
  -4  11   7       17.66       28.16     45.70 o 
  -3  11   7      441.02      498.55     53.98 o 
  -2  11   7        8.42       -9.74     44.01 o 
  -1  11   7      282.87      331.43     53.64 o 
   0  11   7       51.72      109.24     55.22 o 
   1  11   7      232.11      301.26     88.85 o 
   2  11   7       72.86      174.11     85.33 o 
  -7  12   7      955.13      866.48     86.72 o 
  -6  12   7      324.17      442.37     76.15 o 
  -5  12   7     1748.39     1842.95    125.29 o 
  -4  12   7       63.94       42.34     46.74 o 
  -3  12   7     1333.82     1281.84     75.03 o 
  -2  12   7       76.02      121.20     48.11 o 
  -1  12   7      329.85      432.93     58.00 o 
   0  12   7      345.52      365.07     64.79 o 
   1  12   7        3.53       38.43     68.19 o 
  -7  13   7       65.75       79.84     71.72 o 
  -6  13   7      395.11      441.67     77.71 o 
  -5  13   7      177.51      128.38     56.44 o 
  -4  13   7      397.52      354.95     58.95 o 
  -3  13   7      600.66      585.73     64.24 o 
  -2  13   7        7.28      -23.98     50.02 o 
  -1  13   7      516.98      536.12     71.40 o 
   0  13   7      114.66      130.46     64.06 o 
   1  13   7      280.63      254.45     85.63 o 
  -6  14   7        7.96      -22.17     70.61 o 
  -5  14   7        5.50      -13.80     53.36 o 
  -4  14   7       31.59       -5.03     50.03 o 
  -3  14   7       29.33       23.62     53.32 o 
  -2  14   7      134.06      119.86     55.57 o 
  -1  14   7       73.42      104.20     64.47 o 
   0  14   7      230.10      255.27     82.49 o 
  -5  15   7       49.16       40.25     57.20 o 
  -4  15   7      194.14      191.88     58.77 o 
  -3  15   7       75.71       55.69     55.76 o 
  -2  15   7      103.18      141.09     58.33 o 
  -1  15   7       63.87      -10.31     74.12 o 
  -4  16   7        0.45      -11.30     96.06 o 
  -3  16   7      104.39      125.93    104.94 o 
 -10   0   8        3.66       30.35    100.50 o 
  -9   0   8       66.45      117.16     82.10 o 
  -8   0   8       33.09       55.85     79.55 o 
  -7   0   8      137.93      146.52     77.06 o 
  -6   0   8      348.78      376.23     77.47 o 
  -5   0   8      238.30      179.76     72.74 o 
  -4   0   8      983.38      941.16     85.31 o 
  -3   0   8       32.92       56.94     49.00 o 
  -2   0   8     2021.83     2198.99     88.52 o 
  -1   0   8      551.80      598.47     53.98 o 
   0   0   8     1842.84     1539.97    213.11 o 
   1   0   8     1123.97     1060.07     84.93 o 
   2   0   8      292.94      259.02     72.29 o 
 -10   1   8       17.33       36.39     61.37 o 
  -9   1   8      466.55      533.30     68.61 o 
  -8   1   8      290.68      281.46     58.85 o 
  -7   1   8      199.02      193.48     55.40 o 
  -6   1   8     1952.94     1926.73     82.48 o 
  -5   1   8      111.26       95.13     48.52 o 
  -4   1   8     2183.32     2200.50     47.34 o 
  -3   1   8      531.10      615.44     43.41 o 
  -2   1   8      835.86      992.32     49.41 o 
  -1   1   8      725.77      814.00     44.79 o 
   0   1   8       54.13       43.47     29.52 o 
   1   1   8      666.91      601.68     48.52 o 
   2   1   8        2.40       24.78     50.42 o 
 -10   2   8      108.21      139.97     64.80 o 
  -9   2   8      167.80      198.95     62.61 o 
  -8   2   8      181.92      227.25     60.90 o 
  -7   2   8      945.76     1023.30     70.54 o 
  -6   2   8       89.55       85.70     50.94 o 
  -5   2   8     1116.79     1159.91     71.29 o 
  -4   2   8        0.40      -20.37     24.99 o 
  -3   2   8      733.98      852.78     47.09 o 
  -2   2   8       60.64       53.90     31.56 o 
  -1   2   8      261.40      292.43     38.90 o 
   0   2   8      172.36      174.87     40.98 o 
   1   2   8       12.68      -14.07     41.54 o 
   2   2   8       61.70       23.31     50.62 o 
 -10   3   8       59.28       36.33     71.91 o 
  -9   3   8      227.25      301.05     65.66 o 
  -8   3   8      430.04      510.68     64.90 o 
  -7   3   8      244.38      244.36     55.31 o 
  -6   3   8     1519.77     1651.79     83.75 o 
  -5   3   8       57.55       20.64     48.79 o 
  -4   3   8     1456.82     1519.71     65.63 o 
  -3   3   8        5.14        7.05     31.29 o 
  -2   3   8      749.87      824.31     46.97 o 
  -1   3   8      418.67      450.13     29.89 o 
   0   3   8      279.85      292.82     51.95 o 
   1   3   8      265.40      291.14     48.84 o 
   2   3   8      118.93       66.91     53.61 o 
 -10   4   8      123.90      132.86     68.51 o 
  -9   4   8       31.60        9.79     68.18 o 
  -8   4   8       12.37       36.56     57.84 o 
  -7   4   8      756.07      794.14     71.87 o 
  -6   4   8        4.11       12.81     49.15 o 
  -5   4   8     2315.42     2436.87     72.60 o 
  -4   4   8      103.07       56.37     37.42 o 
  -3   4   8      905.96     1070.47     64.34 o 
  -2   4   8      674.07      629.99     38.10 o 
  -1   4   8        1.70       17.47     27.57 o 
   0   4   8      635.64      575.17     52.80 o 
   1   4   8       83.05       64.89     45.07 o 
   2   4   8      247.47      160.93     57.13 o 
 -10   5   8       18.12       37.94    142.88 o 
  -9   5   8       43.39       31.23     53.07 o 
  -8   5   8        1.48       -9.69     54.52 o 
  -7   5   8        0.11       -5.81     54.10 o 
  -6   5   8      256.41      192.25     56.93 o 
  -5   5   8      168.88      176.92     44.53 o 
  -4   5   8        6.84       -2.38     39.32 o 
  -3   5   8     1046.53     1053.98     54.15 o 
  -2   5   8      266.56      325.94     43.77 o 
  -1   5   8     1830.43     1674.80     66.88 o 
   0   5   8     1110.67     1099.30     64.91 o 
   1   5   8      922.91      853.58     71.81 o 
   2   5   8      666.42      616.40     80.37 o 
  -9   6   8       84.53       97.67     50.00 o 
  -8   6   8      463.56      498.74     62.37 o 
  -7   6   8      832.16      857.62     65.19 o 
  -6   6   8      473.09      408.69     53.13 o 
  -5   6   8     2261.83     2044.02     82.08 o 
  -4   6   8       19.83       14.06     37.60 o 
  -3   6   8     2268.65     2004.69    139.89 o 
  -2   6   8      131.46      156.11     43.74 o 
  -1   6   8      713.56      683.84     50.30 o 
   0   6   8       46.73       25.35     42.34 o 
   1   6   8       11.27       35.67     48.09 o 
   2   6   8      109.11       77.38     56.61 o 
  -9   7   8       87.33      103.68     52.67 o 
  -8   7   8      119.91      146.46     49.47 o 
  -7   7   8       59.01       80.05     48.58 o 
  -6   7   8      144.12      146.59     51.40 o 
  -5   7   8       30.87       14.35     38.32 o 
  -4   7   8        6.20       18.20     38.69 o 
  -3   7   8      550.02      475.39     49.97 o 
  -2   7   8      317.68      388.95     49.44 o 
  -1   7   8      261.02      268.34     54.15 o 
   0   7   8       36.95       62.77     46.82 o 
   1   7   8       60.11       81.27     49.87 o 
   2   7   8        0.87       -7.25     55.53 o 
  -9   8   8       72.02       67.56     53.48 o 
  -8   8   8      325.78      342.49     55.97 o 
  -7   8   8      524.18      572.28     63.99 o 
  -6   8   8      248.73      249.65     54.33 o 
  -5   8   8     1024.16     1053.49     61.10 o 
  -4   8   8      199.59      158.26     47.17 o 
  -3   8   8      603.83      590.50     55.47 o 
  -2   8   8        4.00      -11.41     41.99 o 
  -1   8   8      214.78      250.17     52.87 o 
   0   8   8      236.56      165.98     80.16 o 
   1   8   8      115.17       94.43     53.20 o 
  -9   9   8        6.37       63.77    139.65 o 
  -8   9   8      106.69      154.63     52.79 o 
  -7   9   8        0.02       -6.86     52.34 o 
  -6   9   8      214.84      209.31     58.25 o 
  -5   9   8       77.27       65.04     45.36 o 
  -4   9   8      389.38      474.39     56.01 o 
  -3   9   8      405.20      425.48     53.14 o 
  -2   9   8        3.29      -15.03     42.05 o 
  -1   9   8      570.39      455.40     81.44 o 
   0   9   8       80.93       69.88     78.30 o 
   1   9   8      197.53      263.55     81.62 o 
  -8  10   8       53.42       69.57     67.39 o 
  -7  10   8       48.25       42.82     63.70 o 
  -6  10   8       45.12       52.41     61.92 o 
  -5  10   8       67.94       28.54     48.08 o 
  -4  10   8      760.90      730.20     64.04 o 
  -3  10   8       25.10        9.98     45.36 o 
  -2  10   8     1191.94     1145.24     76.31 o 
  -1  10   8       11.52       19.71     53.51 o 
   0  10   8      696.45      605.44    100.12 o 
   1  10   8      280.82      378.40     87.22 o 
  -8  11   8      339.40      293.05    104.16 o 
  -7  11   8      456.65      417.78     76.89 o 
  -6  11   8      648.03      637.95     78.48 o 
  -5  11   8      152.52      135.18     52.15 o 
  -4  11   8     1105.61     1101.73     73.79 o 
  -3  11   8       96.34       92.30     50.24 o 
  -2  11   8      795.73      799.84     66.92 o 
  -1  11   8      126.61       85.25     59.24 o 
   0  11   8      193.26      143.91     88.69 o 
  -7  12   8       26.11        0.39     71.34 o 
  -6  12   8       58.03       52.89     69.68 o 
  -5  12   8       26.89       38.44     53.67 o 
  -4  12   8      103.38       91.46     54.52 o 
  -3  12   8       46.28       46.56     52.75 o 
  -2  12   8       15.96      -17.72     50.39 o 
  -1  12   8       38.33       44.52     60.01 o 
   0  12   8        3.95      -86.38    109.79 o 
  -6  13   8      340.35      346.25     77.93 o 
  -5  13   8        0.66      -23.09     55.62 o 
  -4  13   8      549.27      567.62     67.34 o 
  -3  13   8        2.92       -2.13     53.89 o 
  -2  13   8      355.33      368.38     63.96 o 
  -1  13   8       29.04      -20.61     74.72 o 
  -5  14   8       17.49       25.56     66.86 o 
  -4  14   8      104.04       91.54     59.30 o 
  -3  14   8        4.44        7.27     57.10 o 
  -2  14   8      237.17      203.43    114.63 o 
  -9   1   9        2.48       49.25     63.69 o 
  -8   1   9       47.80       96.58     59.98 o 
  -7   1   9       28.33       26.08     56.98 o 
  -6   1   9       45.52       41.61     52.15 o 
  -5   1   9      457.18      519.51     63.38 o 
  -4   1   9        4.62      -17.32     37.55 o 
  -3   1   9      559.51      666.51     50.36 o 
  -2   1   9       83.47       77.59     37.80 o 
  -1   1   9      256.82      309.88     61.79 o 
   0   1   9      367.87      374.22     41.60 o 
   1   1   9       33.30       45.75     49.92 o 
  -9   2   9      342.66      356.47     70.22 o 
  -8   2   9      812.79      873.99     79.78 o 
  -7   2   9     1138.29     1296.84     80.78 o 
  -6   2   9      266.20      228.07     58.68 o 
  -5   2   9     1783.87     1889.83     89.70 o 
  -4   2   9      197.66      239.94     49.71 o 
  -3   2   9     1725.98     1811.94     64.66 o 
  -2   2   9      781.30      872.29     50.29 o 
  -1   2   9      308.82      299.44     54.56 o 
   0   2   9      627.04      629.34     86.08 o 
   1   2   9        1.71      -17.95     48.35 o 
  -9   3   9      196.46      230.51     69.79 o 
  -8   3   9      497.60      532.03     74.08 o 
  -7   3   9      226.53      219.96     62.79 o 
  -6   3   9     1148.46     1349.74     85.81 o 
  -5   3   9      128.38      167.26     50.35 o 
  -4   3   9     2087.22     2325.93     92.62 o 
  -3   3   9      458.37      502.97     45.20 o 
  -2   3   9      824.29      957.12     54.70 o 
  -1   3   9      549.79      534.84     48.21 o 
   0   3   9       63.76       74.65     41.67 o 
   1   3   9      125.87      117.01     51.93 o 
  -9   4   9        2.47        0.82     73.97 o 
  -8   4   9        5.88      -44.23     61.22 o 
  -7   4   9       14.49        6.47     57.81 o 
  -6   4   9        5.07       36.20     49.55 o 
  -5   4   9      100.68      149.47     46.26 o 
  -4   4   9      164.76      215.36     45.35 o 
  -3   4   9      228.69      284.24     50.30 o 
  -2   4   9      418.49      423.34     33.40 o 
  -1   4   9      495.69      500.04     49.74 o 
   0   4   9      399.24      401.19     49.46 o 
   1   4   9      170.09      144.30     54.12 o 
  -9   5   9        0.85       18.87     66.25 o 
  -8   5   9       33.47       -3.99     60.94 o 
  -7   5   9        0.52      -42.67     57.84 o 
  -6   5   9      156.39      187.70     60.05 o 
  -5   5   9        7.87        6.78     44.96 o 
  -4   5   9      280.81      299.93     52.73 o 
  -3   5   9       39.98       16.63     41.76 o 
  -2   5   9       30.64       38.75     45.25 o 
  -1   5   9        0.65      -19.64     40.46 o 
   0   5   9       30.46      -14.53     66.19 o 
   1   5   9        1.58      -49.76     49.76 o 
  -9   6   9        4.79       20.20     59.30 o 
  -8   6   9       15.16       -7.92     56.39 o 
  -7   6   9        0.17       42.91     52.76 o 
  -6   6   9       16.22       -9.53     50.54 o 
  -5   6   9        0.84      -13.85     41.21 o 
  -4   6   9      378.76      438.90     51.43 o 
  -3   6   9        0.12        5.00     40.91 o 
  -2   6   9      369.32      412.06     55.76 o 
  -1   6   9       13.31       37.07     44.44 o 
   0   6   9       88.82      125.19     59.40 o 
   1   6   9      225.11      298.95     59.26 o 
  -9   7   9      558.27      769.62     86.75 o 
  -8   7   9      688.23      664.59     69.85 o 
  -7   7   9      395.35      388.08     62.55 o 
  -6   7   9     1558.78     1636.15     85.58 o 
  -5   7   9        6.23       -9.12     43.57 o 
  -4   7   9     2028.82     1950.15    131.23 o 
  -3   7   9      380.50      361.76     53.93 o 
  -2   7   9      991.55     1010.56     66.43 o 
  -1   7   9      596.98      648.04    100.08 o 
   0   7   9       83.82       94.83     61.06 o 
  -8   8   9       40.49       43.36     53.13 o 
  -7   8   9      412.73      413.56     63.88 o 
  -6   8   9        0.80       -5.63     55.28 o 
  -5   8   9      824.74      965.11     65.07 o 
  -4   8   9      164.92      145.94     51.72 o 
  -3   8   9      329.76      385.80     57.55 o 
  -2   8   9      272.44      229.93     54.74 o 
  -1   8   9        1.43       25.47     77.33 o 
   0   8   9      338.88      349.54    138.85 o 
  -8   9   9       45.93       43.63     63.43 o 
  -7   9   9       19.24       30.58     60.46 o 
  -6   9   9       35.90      116.03     59.57 o 
  -5   9   9       52.16       43.72     52.54 o 
  -4   9   9        1.36       -9.40     47.61 o 
  -3   9   9       38.02       34.33     50.72 o 
  -2   9   9      128.54      203.04     61.55 o 
  -1   9   9      124.23       70.99     85.73 o 
   0   9   9      133.12      230.06    134.00 o 
  -7  10   9       95.03       89.04     69.45 o 
  -6  10   9       37.04       15.41     63.08 o 
  -5  10   9       94.45      101.60     53.69 o 
  -4  10   9       16.09       -9.20     52.63 o 
  -3  10   9       13.35       25.44     52.55 o 
  -2  10   9        5.12      -17.73     56.57 o 
  -1  10   9        3.73       -5.08     85.91 o 
  -7  11   9        6.81        1.20     99.81 o 
  -6  11   9       70.90       89.29     70.30 o 
  -5  11   9        1.56      -31.14     54.48 o 
  -4  11   9       24.79        2.21     52.83 o 
  -3  11   9       70.35      102.34     56.59 o 
  -2  11   9        6.00      -15.66     60.44 o 
  -1  11   9       40.79       85.57    122.70 o 
  -6  12   9       24.36      -97.68    144.50 o 
  -5  12   9      796.50      760.24     75.62 o 
  -4  12   9       18.40       24.78     57.29 o 
  -3  12   9      578.47      600.70     71.05 o 
  -2  12   9      289.29      326.93    130.77 o 
  -4  13   9       64.93      162.26    115.44 o 
  -9   0  10       12.32      -10.36     98.67 o 
  -8   0  10       38.69      110.36     96.75 o 
  -7   0  10       11.44      -53.60     88.19 o 
  -6   0  10       27.08       21.96     81.65 o 
  -5   0  10       54.91       51.91     80.33 o 
  -4   0  10      159.26      212.66     68.52 o 
  -3   0  10        3.85       -1.74     60.07 o 
  -2   0  10      716.90      806.56     72.81 o 
  -1   0  10      110.12       85.57    110.59 o 
   0   0  10      254.97      203.43     76.69 o 
  -9   1  10      265.70      277.24     75.37 o 
  -8   1  10      340.98      367.06     74.82 o 
  -7   1  10      199.54      271.59     66.26 o 
  -6   1  10     1285.31     1330.00     90.39 o 
  -5   1  10       61.58       45.12     58.98 o 
  -4   1  10      678.80      851.75     59.45 o 
  -3   1  10      115.20      146.25     44.93 o 
  -2   1  10      132.03      181.27     45.86 o 
  -1   1  10      296.69      350.34    127.54 o 
   0   1  10        0.07       32.36     45.52 o 
  -9   2  10       56.44       40.64     69.89 o 
  -8   2  10       14.10       26.98     64.60 o 
  -7   2  10      204.56      284.10     68.52 o 
  -6   2  10       45.20       24.76     64.18 o 
  -5   2  10      373.37      448.32     61.45 o 
  -4   2  10      124.48      129.30     50.27 o 
  -3   2  10      393.57      480.60     50.41 o 
  -2   2  10      263.85      277.72     62.51 o 
  -1   2  10      135.35      214.58     52.41 o 
   0   2  10       43.38       63.91     47.65 o 
  -9   3  10      123.31      135.30     69.99 o 
  -8   3  10      375.96      480.83     77.62 o 
  -7   3  10       60.52       42.59     66.76 o 
  -6   3  10      568.35      716.57     80.51 o 
  -5   3  10        3.15        0.74     48.22 o 
  -4   3  10      551.97      765.97     62.03 o 
  -3   3  10       40.41       29.74     52.25 o 
  -2   3  10      187.71      219.62     70.71 o 
  -1   3  10      204.39      179.89     54.37 o 
   0   3  10       39.05       45.21    125.12 o 
  -9   4  10       23.59       47.10    104.65 o 
  -8   4  10       74.53      123.88     61.05 o 
  -7   4  10      291.02      368.21     66.53 o 
  -6   4  10        3.63      -10.79     57.41 o 
  -5   4  10      739.26      893.71     66.32 o 
  -4   4  10       77.77      156.07     54.03 o 
  -3   4  10      200.65      247.86     50.17 o 
  -2   4  10      229.77      215.02     39.24 o 
  -1   4  10        9.50       18.84     50.54 o 
  -8   5  10        0.90      -17.78     67.60 o 
  -7   5  10        1.45      -22.06     64.43 o 
  -6   5  10       44.05       -9.44     58.27 o 
  -5   5  10       66.78       95.34     54.80 o 
  -4   5  10       10.06       -3.84     47.28 o 
  -3   5  10      451.13      465.30     55.96 o 
  -2   5  10       19.72        1.59     78.38 o 
  -1   5  10      494.42      474.35     63.81 o 
  -8   6  10      175.23      172.28     65.29 o 
  -7   6  10      488.18      478.09     71.50 o 
  -6   6  10       27.91       19.99     58.87 o 
  -5   6  10     1121.24     1211.21     90.14 o 
  -4   6  10       74.09       80.87     47.99 o 
  -3   6  10      606.96      600.32     65.07 o 
  -2   6  10      253.95      265.80     93.56 o 
  -1   6  10      274.46      252.51     60.28 o 
  -8   7  10      122.16      179.37     73.75 o 
  -7   7  10        0.03       21.53     58.37 o 
  -6   7  10      130.22      176.95     61.97 o 
  -5   7  10        0.18       -2.77     46.99 o 
  -4   7  10       21.78        3.34     50.43 o 
  -3   7  10       86.12       87.70     53.67 o 
  -2   7  10       26.17       64.62     88.76 o 
  -1   7  10       61.97       34.71    121.89 o 
  -7   8  10      342.42      344.26     70.48 o 
  -6   8  10        1.82        5.20     61.35 o 
  -5   8  10      374.40      362.56     60.24 o 
  -4   8  10       10.81        9.34     54.53 o 
  -3   8  10      357.91      400.29     65.28 o 
  -2   8  10       77.97       35.78     83.10 o 
  -6   9  10       91.24       84.58     58.92 o 
  -5   9  10       19.42        3.04     55.52 o 
  -4   9  10       59.78       99.79     58.77 o 
  -3   9  10      145.39       97.07     58.07 o 
  -2   9  10        2.82      -33.90    104.94 o 
  -6  10  10        0.65        9.69    113.82 o 
  -5  10  10       44.68        7.24     64.67 o 
  -4  10  10       76.28      132.26     67.31 o 
  -3  10  10       26.55      -54.09    115.44 o 
  -8   1  11       23.39       51.44     74.14 o 
  -7   1  11        1.15       48.65     70.51 o 
  -6   1  11        9.51      -10.95     65.25 o 
  -5   1  11       56.96       29.97     70.43 o 
  -4   1  11        0.09       31.86     48.80 o 
  -3   1  11      113.71      112.75     54.67 o 
  -2   1  11        1.84       11.30    105.75 o 
  -8   2  11      120.12      153.08    114.36 o 
  -7   2  11      802.70      988.91     92.62 o 
  -6   2  11       26.52       26.01     67.03 o 
  -5   2  11      869.49     1115.55     74.05 o 
  -4   2  11      173.99      259.78     59.98 o 
  -3   2  11      557.85      684.78     70.32 o 
  -2   2  11      324.06      392.32    129.97 o 
  -7   3  11       46.57       50.70     75.61 o 
  -6   3  11      530.89      762.54     78.10 o 
  -5   3  11       63.43      108.52     56.66 o 
  -4   3  11      573.00      626.63     71.26 o 
  -3   3  11      230.55      210.66     56.15 o 
  -7   4  11        1.03       17.33     64.60 o 
  -6   4  11       41.99       57.56     72.98 o 
  -5   4  11       12.11       28.59     60.61 o 
  -4   4  11        1.88       -5.11     52.03 o 
  -3   4  11       41.09       42.60     57.76 o 
  -7   5  11        2.02        1.42     87.95 o 
  -6   5  11        8.72       26.74     72.12 o 
  -5   5  11        4.64       18.22     54.07 o 
  -4   5  11       31.46       31.17     53.36 o 
  -3   5  11        1.50      -34.71    113.01 o 
  -6   6  11        9.81        2.13     64.59 o 
  -5   6  11        7.01      -17.57     54.49 o 
  -4   6  11        1.01       24.13     59.18 o 
  -5   7  11        6.16      -60.54    121.09 o 
                                                 
